# Supplementary material for: Knowledge and perception about the welfare and mistreatment of dogs in Brazil
Source: PLoS One. 2024 Apr 19;19(4):e0302317. doi: 10.1371/journal.pone.0302317 (PMC11029625; doi:10.1371/journal.pone.0302317)
Supplement: S1 Data — (XLSX) [file pone.0302317.s001.xlsx]

## Sheet: Respostas ao formulário 1
Date / Hour	FREE AND INFORMED CONSENT - I was duly informed about all the procedures in this study, their risks and benefits. I was also informed that I can withdraw from the study at any time and that I will not have any benefits or financial rights over any results resulting from the research. By agreeing to this Consent Form, I declare that I agree to continue with this project.	Age		Gender	Gender (Female:1/Male:2/I prefer not to inform:3/ other:4)	Color/race/ethnicity	Color: White: 1/ Brown:2/Black:3/Yellow: 4/Indigenous:5/I prefer not to inform:5;0	State	City	Education level	Education: Never attended school:1/Incomplete primary education:2/Complete primary education:3/Incomplete secondary education:4/Complete secondary education:5/Incomplete higher education:6/Complete higher education:7/Postgraduate studies:8/ I prefer not to inform:9	Family income	Family income: "Up to 2 minimum wages (R$2,200.00)":1/"From 2 to 4 minimum wages (R$2,200.00 to R$4,400.00)":2/"From 4 to 10 minimum wages (R $4,400.00 to R$11,000.00)":3/"From 10 to 20 minimum wages (R$11,000.00 to R$22,000.00)":4/"Over 20 minimum wages (>R$22,000.00)": 5/"I prefer not to inform":6/others:0	Do you currently have a dog or dogs?	Do you currently have dogs? Yes:1/No:0	If you have a dog (dogs), how many do you have?	If you have a dog (dogs), how many do you have?	If you don't currently have a dog, have you ever had a dog?	Those who don't have a dog: Have had one:1/Haven't had one:2/ those who currently have a dog:0	About offering water for the animal to drink:	Supply of water: "Water must always be freely available":1/"Water must be given one or more times a day, with lack of water in certain periods being ok":2/"Water must be offered to the dog when he seems to feel thirsty":3/"It is not necessary to give the dog water, as he looks for it himself when he feels thirsty";4/"I don't know how to answer":5	About the quality of water available to the dog:	Water quality: "It must be fresh, clean and drinkable":1/"It does not need to be clean and drinkable as it may, for example, be rainwater":2/"I don't know how to answer":3		Feed: 1	Natural diet made at home:2	Food leftovers:3	I don't know how to answer: 4	Others: 5	Regarding the availability of food for the dog to eat:	Food must be freely available throughout the day:1/"Food must be offered every day, once a day":2/ "Food must be offered every day, at least twice a day day.": 3/ "There is no need to give the dog food, as he looks for it himself when he feels hungry.":4/ "I don't know how to answer":5	About cleaning dog food and water dishes:	It is important for the health of dogs that the bowls are cleaned frequently to avoid the accumulation of mud or dirt.:1/ "It is important for the health of the dogs that the bowls are cleaned when they are already dirty, leftover food, bad smell":2/ "It is enough to change the water and food without having to clean the dishes": 3/ "I don't know how to answer":4	Regarding the house or shelter that protects the dog from rain, cold, sun and excessive heat, select the alternative you consider most appropriate:	It is necessary to have a house or shelter for the dog to protect itself.: 1/ "It is not necessary to have a house or shelter for the dog to protect itself, as it knows how to hide.":2/ "I don't know how to answer":3	About the most suitable surface(s) for dogs to sleep and rest? (you can select more than one alternative:	Soft surface like mattress or rug:1	Cardboard:2	Grass:3	Soil: 4	Cement:5	Other: 6	I don't know how to answer: 7	In relation to a dog being trapped in a rope or chain, select the alternative you consider most appropriate:	The dog cannot be tied to a rope or chain:1/ "The dog can be tied to a rope or chain for a period of time, as long as it is released at night or walked to move around.": 2/ "The dog can be tied to a rope or chain during the day and night.":3/ "I don't know how to answer"	In relation to a dog remaining confined in a stall, kennel and/or restricted space, select the alternative you consider most appropriate:		Regarding the place where the dog stays most of the time, select the alternative you consider most appropriate:	The place must be large, allowing free movement:1/ "The place can be limited, but it must at least allow the dog to move around and take short runs.":2/ "The size of the place where the dog stays is not important, and may be small and limited.":3/ "I don't know how to answer":v4
2021-08-26 14:44:25	Yes, I agree to participate in the research	22			4	White	1	minas gerais	belo horizonte	Postgraduate	8	Up to 2 minimum wages (R$2,200.00)	0	Yes	1	4	4		0	Water must always be freely available	1	It must be fresh, clean and drinkable	1	natural food	1	0	0	0	0	Food must be offered every day, at least twice a day.	3	It is important, for the health of dogs, that the bowls are cleaned frequently to avoid accumulation of mud or dirt.	1	It is necessary to have a house or shelter for the dog to protect itself	1	Soft surface like mattress or carpet, Cardboard	1	2	0	0	0	1	0	The dog cannot be tied to a rope or chain	1	The dog can be trapped during the day and night, as long as it takes walks to move around	0	The space must be large enough to allow free movement	1
2021-08-26 14:44:54	Yes, I agree to participate in the research	33		Feminine	4	White	1	Minas Gerais	Belo Horizonte	Postgraduate	8	From 4 to 10 minimum wages (R$4,400.00 to R$11,000.00)	0	No	0			Yes	1	Water must always be freely available	1	It must be fresh, clean and drinkable	1	Feed	1	0	0	0	0	Food must be freely available throughout the day	0	It is important, for the health of dogs, that the bowls are cleaned frequently to avoid accumulation of mud or dirt.	1	It is necessary to have a house or shelter for the dog to protect itself	1	Soft surface like mattress or rug	1	0	0	0	0		0	The dog cannot be tied to a rope or chain	1	The dog may be trapped during the day but released at night.	3	The space may be limited, but it should at least allow the dog to move around and take short runs.	2
2021-08-26 14:48:10	Yes, I agree to participate in the research	35		Feminine	4	I prefer not to inform	2	Minas Gerais	Belo Horizonte	Complete higher education	7	From 4 to 10 minimum wages (R$4,400.00 to R$11,000.00)	0	No	0			No	2	Water must always be freely available	1	It must be fresh, clean and drinkable	1	Feed, natural diet made at home	1	2	0	0	0	Food must be freely available throughout the day	0	It is important, for the health of dogs, that the bowls are cleaned frequently to avoid accumulation of mud or dirt.	1	It is necessary to have a house or shelter for the dog to protect itself	1	Soft surface like mattress or rug	1	0	0	0	0		0	The dog cannot be tied to a rope or chain	1	The dog cannot remain trapped in these places	0	The space must be large enough to allow free movement	1
2021-08-26 14:51:14	Yes, I agree to participate in the research	24		Feminine	4	White	1	Minas Gerais	Belo Horizonte	Complete higher education	7	Up to 2 minimum wages (R$2,200.00)	0	No	0			Yes	1	Water must always be freely available	1	It must be fresh, clean and drinkable	1	Feed	1	0	0	0	0	Food must be offered every day, at least twice a day.	3	It is important, for the health of dogs, that the bowls are cleaned frequently to avoid accumulation of mud or dirt.	1	It is necessary to have a house or shelter for the dog to protect itself	1	Soft surface like mattress or rug	1	0	0	0	0		0	The dog can be tied to a rope or chain for a period of time, as long as it is released at night or walked to move around.	2	The dog can be trapped during the day and night, as long as it takes walks to move around	2	The space must be large enough to allow free movement	1
2021-08-26 14:52:02	Yes, I agree to participate in the research	71		Feminine	4	White	1	Minas gerais	Belo Horizonte	Complete higher education	7	From 4 to 10 minimum wages (R$4,400.00 to R$11,000.00)	0	Yes	1	Two	2	Yes	0	Water must always be freely available	1	It must be fresh, clean and drinkable	1	Feed	1	0	0	0	0	Food must be freely available throughout the day	0	It is important, for the health of dogs, that the bowls are cleaned frequently to avoid accumulation of mud or dirt.	1	It is necessary to have a house or shelter for the dog to protect itself	1	Soft surface like mattress or rug	1	0	0	0	0		0	The dog cannot be tied to a rope or chain	1	The dog may be trapped during the day but released at night.	3	The space may be limited, but it should at least allow the dog to move around and take short runs.	2
2021-08-26 14:58:05	Yes, I agree to participate in the research	24		Masculine	4	White	1	Minas Gerais	Itaúna	Complete higher education	7	From 2 to 4 minimum wages (R$2,200.00 to R$4,400.00)	2	Yes	1	3	3		0	Water must always be freely available	1	It must be fresh, clean and drinkable	1	Feed	1	0	0	0	0	Food must be offered every day, at least twice a day.	3	It is important, for the health of dogs, that the bowls are cleaned frequently to avoid accumulation of mud or dirt.	1	It is necessary to have a house or shelter for the dog to protect itself	1	Soft surface like mattress or rug	1	0	0	0	0		0	The dog cannot be tied to a rope or chain	1	The dog may be trapped during the day but released at night.	3	The space must be large enough to allow free movement	1
2021-08-26 15:00:55	Yes, I agree to participate in the research	33		Feminine	4	White	1	Minas Gerais	Belo Horizonte	Postgraduate	8	From 10 to 20 minimum wages (R$11,000.00 to R$22,000.00)	4	No	0			Yes	1	Water must always be freely available	1	It must be fresh, clean and drinkable	1	Feed	1	0	0	0	0	Food must be offered every day, at least twice a day.	3	It is important, for the health of dogs, that the bowls are cleaned frequently to avoid accumulation of mud or dirt.	1	It is necessary to have a house or shelter for the dog to protect itself	1	Soft surface like mattress or carpet, Cardboard, Cement, Grass	1	2	3	0	5		0	The dog can be tied to a rope or chain for a period of time, as long as it is released at night or walked to move around.	2	The dog cannot remain trapped in these places	0	The space may be limited, but it should at least allow the dog to move around and take short runs.	2
2021-08-26 15:13:43	Yes, I agree to participate in the research	30		Feminine	4	White	1	Bahia	Luis Eduardo Magalhães	Postgraduate	8	From 10 to 20 minimum wages (R$11,000.00 to R$22,000.00)	4	No	0			Yes	1	Water must always be freely available	1	It must be fresh, clean and drinkable	1	Feed, Food scraps, Homemade natural diet	1	2	3	0	0	Food must be freely available throughout the day	0	It is important, for the health of dogs, that the bowls are cleaned frequently to avoid accumulation of mud or dirt.	1	It is necessary to have a house or shelter for the dog to protect itself	1	Soft surface like mattress or carpet, Cardboard, Grass	1	2	3	0	0		0	The dog cannot be tied to a rope or chain	1	The dog cannot remain trapped in these places	0	The space must be large enough to allow free movement	1
2021-08-26 15:14:07	Yes, I agree to participate in the research	31		Feminine	4	White	1	Minas Gerais	Belo Horizonte	Postgraduate	8	From 4 to 10 minimum wages (R$4,400.00 to R$11,000.00)	3	Yes	1	1	1	Yes	0	Water must always be freely available	1	It must be fresh, clean and drinkable	1	Feed, natural diet made at home	1	2	0	0	0	Food must be offered every day, at least twice a day.	3	It is important, for the health of dogs, that the bowls are cleaned frequently to avoid accumulation of mud or dirt.	1	It is necessary to have a house or shelter for the dog to protect itself	1	Soft surface like mattress or rug	1	0	0	0	0		0	The dog can be tied to a rope or chain for a period of time, as long as it is released at night or walked to move around.	2	The dog can be trapped during the day and night, as long as it takes walks to move around	2	The space may be limited, but it should at least allow the dog to move around and take short runs.	2
2021-08-26 15:22:03	Yes, I agree to participate in the research	31		Feminine	4	White	1	Minas Gerais	Belo Horizonte	Postgraduate	8	From 10 to 20 minimum wages (R$11,000.00 to R$22,000.00)	4	Yes	1	1	1	Yes	0	Water must always be freely available	1	It must be fresh, clean and drinkable	1	Feed, natural diet made at home	1	2	0	0	0	Food must be offered every day, at least twice a day.	3	It is important, for the health of dogs, that the bowls are cleaned frequently to avoid accumulation of mud or dirt.	1	It is necessary to have a house or shelter for the dog to protect itself	1	Soft surface like mattress or rug	1	0	0	0	0		0	The dog can be tied to a rope or chain for a period of time, as long as it is released at night or walked to move around.	2	The dog can be trapped during the day and night, as long as it takes walks to move around	2	The space may be limited, but it should at least allow the dog to move around and take short runs.	2
2021-08-26 15:22:58	Yes, I agree to participate in the research	39		Masculine	4	Brown	2	Bahia	Barreiras	Complete higher education	7	From 4 to 10 minimum wages (R$4,400.00 to R$11,000.00)	3	Yes	1	1	1		0	Water must always be freely available	1	It must be fresh, clean and drinkable	1	Feed, natural diet made at home	1	2	0	0	0	Food must be offered every day, at least twice a day.	3	It is important, for the health of dogs, that the bowls are cleaned frequently to avoid accumulation of mud or dirt.	1	It is necessary to have a house or shelter for the dog to protect itself	1	Soft surface like mattress or rug	1	0	0	0	0		0	The dog can be tied to a rope or chain for a period of time, as long as it is released at night or walked to move around.	2	The dog can be trapped during the day and night, as long as it takes walks to move around	2	The space must be large enough to allow free movement	1
2021-08-26 15:27:46	Yes, I agree to participate in the research	35		Feminine	4	White	1	SP	Indaiatuba	Postgraduate	8	From 4 to 10 minimum wages (R$4,400.00 to R$11,000.00)	3	Yes	1	2	2		0	Water must always be freely available	1	It must be fresh, clean and drinkable	1	Feed, natural diet made at home	1	2	0	0	0	Food must be offered every day, at least twice a day.	3	It is important, for the health of dogs, that the bowls are cleaned frequently to avoid accumulation of mud or dirt.	1	It is necessary to have a house or shelter for the dog to protect itself	1	Soft surface like mattress or rug	1	0	0	0	0		0	The dog cannot be tied to a rope or chain	1	The dog cannot remain trapped in these places	0	The space must be large enough to allow free movement	1
2021-08-26 15:28:18	Yes, I agree to participate in the research	34		Feminine	4	White	1	Bahia	Cairu	Complete higher education	7	From 2 to 4 minimum wages (R$2,200.00 to R$4,400.00)	2	Yes	1	3	3		0	Water must always be freely available	1	It must be fresh, clean and drinkable	1	Feed, natural diet made at home	1	2	0	0	0	Food must be offered every day, at least twice a day.	3	It is important, for the health of dogs, that the bowls are cleaned frequently to avoid accumulation of mud or dirt.	1	It is necessary to have a house or shelter for the dog to protect itself	1	Soft surface like mattress or carpet, soil, Grass	1	0	3	4	0		0	The dog cannot be tied to a rope or chain	1	The dog cannot remain trapped in these places	0	The space must be large enough to allow free movement	1
2021-08-26 15:33:28	Yes, I agree to participate in the research	33		Feminine	4	White	1	Minas Gerais	Belo Horizonte	Postgraduate	8	From 4 to 10 minimum wages (R$4,400.00 to R$11,000.00)	3	Yes	1	3	3	Yes	0	Water must always be freely available	1	It must be fresh, clean and drinkable	1	Feed, natural diet made at home	1	2	0	0	0	Food must be offered every day, at least twice a day.	3	It is important, for the health of dogs, that the bowls are cleaned frequently to avoid accumulation of mud or dirt.	1	It is necessary to have a house or shelter for the dog to protect itself	1	Soft surface such as mattress or carpet, Cardboard, soil, Grass	1	2	3	4	0		0	The dog cannot be tied to a rope or chain	1	The dog cannot remain trapped in these places	0	The space must be large enough to allow free movement	1
2021-08-26 15:33:53	Yes, I agree to participate in the research	32		Feminine	4	White	1	Minas Gerais	Belo Horizonte	Postgraduate	8	From 4 to 10 minimum wages (R$4,400.00 to R$11,000.00)	3	Yes	1	1	1		0	Water must always be freely available	1	It must be fresh, clean and drinkable	1	Food and/or natural food	1	0	0	0	0	Food must be offered every day, at least twice a day.	3	It is important, for the health of dogs, that the bowls are cleaned frequently to avoid accumulation of mud or dirt.	1	It is necessary to have a house or shelter for the dog to protect itself	1	Soft surface like mattress or rug	1	0	0	0	0		0	The dog cannot be tied to a rope or chain	1	The dog can be trapped during the day and night, as long as it takes walks to move around	2	The space may be limited, but it should at least allow the dog to move around and take short runs.	2
2021-08-26 15:35:32	Yes, I agree to participate in the research	62		Feminine	4	White	1	MG	Guanhães	Complete higher education	7	From 4 to 10 minimum wages (R$4,400.00 to R$11,000.00)	3	No	0			Yes	1	Water must always be freely available	1	It must be fresh, clean and drinkable	1	Feed	1	0	0	0	0	Food must be offered every day, at least twice a day.	3	It is important, for the health of dogs, that the bowls are cleaned frequently to avoid accumulation of mud or dirt.	1	It is necessary to have a house or shelter for the dog to protect itself	1	Soft surface like mattress or carpet, Cardboard	1	2	0	0	0		0	The dog can be tied to a rope or chain for a period of time, as long as it is released at night or walked to move around.	2	The dog can be trapped during the day and night, as long as it takes walks to move around	2	The space must be large enough to allow free movement	1
2021-08-26 15:38:47	Yes, I agree to participate in the research	35		Feminine	4	White	1	MG	Belo Horizonte	Postgraduate	8	From 2 to 4 minimum wages (R$2,200.00 to R$4,400.00)	2	No	0			Yes	1	Water must always be freely available	1	It must be fresh, clean and drinkable	1	Feed, natural diet made at home	1	2	0	0	0	Food must be offered every day, once a day	2	It is important, for the health of dogs, that the bowls are cleaned frequently to avoid accumulation of mud or dirt.	1	It is necessary to have a house or shelter for the dog to protect itself	1	I do not know how to answer	0	0	0	0	0		0	The dog cannot be tied to a rope or chain	1	The dog cannot remain trapped in these places	1	The space must be large enough to allow free movement	1
2021-08-26 15:39:22	Yes, I agree to participate in the research	36		Feminine	4	White	1	Minas Gerais	Belo Horizonte	Postgraduate	8	From 2 to 4 minimum wages (R$2,200.00 to R$4,400.00)	2	No	0			Yes	1	Water must always be freely available	1	It must be fresh, clean and drinkable	1	Feed, natural diet made at home	1	2	0	0	0	Food must be offered every day, once a day	2	It is important, for the health of dogs, that the bowls are cleaned when they are already full of dirt, food remains, or bad smells.	2	It is necessary to have a house or shelter for the dog to protect itself	1	Soft surface like mattress or carpet, Cardboard	1	2	0	0	0		0	The dog cannot be tied to a rope or chain	1	The dog can be trapped during the day and night, as long as it takes walks to move around	2	The space may be limited, but it should at least allow the dog to move around and take short runs.	2
2021-08-26 15:40:17	Yes, I agree to participate in the research	41		Feminine	4	White	1	Minas Gerais	Lagoa Santa	Postgraduate	8	I prefer not to inform	6	Yes	1	1	1	Yes	0	Water must always be freely available	1	It must be fresh, clean and drinkable	1	Feed	1	0	0	0	0	Food must be offered every day, at least twice a day.	3	It is important, for the health of dogs, that the bowls are cleaned frequently to avoid accumulation of mud or dirt.	1	It is necessary to have a house or shelter for the dog to protect itself	1	Soft surface like mattress or rug	1	0	0	0	0		0	The dog can be tied to a rope or chain for a period of time, as long as it is released at night or walked to move around.	2	The dog may be trapped during the day but released at night.	3	The space may be limited, but it should at least allow the dog to move around and take short runs.	2
2021-08-26 15:40:49	Yes, I agree to participate in the research	32		Masculine	4	Brown	2	Minas Gerais	Belo Horizonte	Complete higher education	7	From 2 to 4 minimum wages (R$2,200.00 to R$4,400.00)	2	Yes	1	1	1		0	Water must always be freely available	1	It must be fresh, clean and drinkable	1	Feed	1	0	0	0	0	Food must be offered every day, at least twice a day.	3	It is important, for the health of dogs, that the bowls are cleaned frequently to avoid accumulation of mud or dirt.	1	It is necessary to have a house or shelter for the dog to protect itself	1	Soft surface like mattress or carpet, Grass	1	0	3	0	0		0	The dog cannot be tied to a rope or chain	1	The dog cannot remain trapped in these places	0	The space may be limited, but it should at least allow the dog to move around and take short runs.	2
2021-08-26 15:49:36	Yes, I agree to participate in the research	34		Masculine	4	Black	3	Minas Gerais	Belo Horizonte	Incomplete higher education	6	From 2 to 4 minimum wages (R$2,200.00 to R$4,400.00)	2	Yes	1	1	1		0	Water must always be freely available	1	It must be fresh, clean and drinkable	1	Feed, Food scraps, Homemade natural diet	1	2	3	0	0	Food must be freely available throughout the day	0	It is important, for the health of dogs, that the bowls are cleaned frequently to avoid accumulation of mud or dirt.	1	It is necessary to have a house or shelter for the dog to protect itself	1	Soft surface like mattress or rug	1	0	0	0	0		0	The dog cannot be tied to a rope or chain	1	The dog cannot remain trapped in these places	0	The space may be limited, but it should at least allow the dog to move around and take short runs.	2
2021-08-26 15:49:57	Yes, I agree to participate in the research	28		Feminine	4	Brown	2	MG	BH	Postgraduate	8	From 10 to 20 minimum wages (R$11,000.00 to R$22,000.00)	4	Yes	1	1	1		0	Water must always be freely available	1	It must be fresh, clean and drinkable	1	Feed, natural diet made at home	1	2	0	0	0	Food must be offered every day, at least twice a day.	3	It is important, for the health of dogs, that the bowls are cleaned frequently to avoid accumulation of mud or dirt.	1	It is necessary to have a house or shelter for the dog to protect itself	1	Soft surface like mattress or rug	1	0	0	0	0		0	The dog cannot be tied to a rope or chain	1	The dog can be trapped during the day and night, as long as it takes walks to move around	2	The space must be large enough to allow free movement	1
2021-08-26 15:50:31	Yes, I agree to participate in the research	34		Feminine	4	White	1	Minas Gerais	Belo Horizonte	Postgraduate	8	From 4 to 10 minimum wages (R$4,400.00 to R$11,000.00)	3	Yes	1	1	1		0	Water must always be freely available	1	It must be fresh, clean and drinkable	1	Feed, natural diet made at home	1	2	0	0	0	Food must be offered every day, at least twice a day.	3	It is important, for the health of dogs, that the bowls are cleaned frequently to avoid accumulation of mud or dirt.	1	It is necessary to have a house or shelter for the dog to protect itself	1	Soft surface like mattress or rug	1	0	0	0	0		0	The dog cannot be tied to a rope or chain	1	The dog cannot remain trapped in these places	0	The space may be limited, but it should at least allow the dog to move around and take short runs.	2
2021-08-26 15:51:16	Yes, I agree to participate in the research	30		Feminine	4	White	1	MG	Curvelo	Complete higher education	7	From 4 to 10 minimum wages (R$4,400.00 to R$11,000.00)	3	No	0			Yes	1	Water must always be freely available	1	It must be fresh, clean and drinkable	1	Feed	1	0	0	0	0	Food must be offered every day, at least twice a day.	3	It is important, for the health of dogs, that the bowls are cleaned frequently to avoid accumulation of mud or dirt.	1	It is necessary to have a house or shelter for the dog to protect itself	1	Soft surface like mattress or carpet, Cardboard, Grass	1	2	3	0	0		0	The dog cannot be tied to a rope or chain	1	The dog cannot remain trapped in these places	0	The space must be large enough to allow free movement	1
2021-08-26 15:54:25	Yes, I agree to participate in the research	33		Feminine	4	White	1	Minas Gerais	Belo Horizonte	Postgraduate	8	From 10 to 20 minimum wages (R$11,000.00 to R$22,000.00)	4	Yes	1	2	2		0	Water must always be freely available	1	It must be fresh, clean and drinkable	1	Feed	1	0	0	0	0	Food must be offered every day, at least twice a day.	3	It is important, for the health of dogs, that the bowls are cleaned frequently to avoid accumulation of mud or dirt.	1	It is necessary to have a house or shelter for the dog to protect itself	1	Soft surface like mattress or rug	1	0	0	0	0		0	The dog cannot be tied to a rope or chain	1	The dog can be trapped during the day and night, as long as it takes walks to move around	2	The space may be limited, but it should at least allow the dog to move around and take short runs.	2
2021-08-26 15:54:45	Yes, I agree to participate in the research	32		Masculine	4	White	1	Minas Gerais	Belo Horizonte	Postgraduate	8	From 10 to 20 minimum wages (R$11,000.00 to R$22,000.00)	4	No	0			Yes	1	Water must always be freely available	1	It must be fresh, clean and drinkable	1	Feed	1	0	0	0	0	Food must be offered every day, at least twice a day.	3	It is important, for the health of dogs, that the bowls are cleaned frequently to avoid accumulation of mud or dirt.	1	It is necessary to have a house or shelter for the dog to protect itself	1	Soft surface like mattress or carpet, Grass	1	0	3	0	0		0	The dog cannot be tied to a rope or chain	1	The dog cannot remain trapped in these places	0	The space must be large enough to allow free movement	1
2021-08-26 15:54:50	Yes, I agree to participate in the research	44		Masculine	4	Brown	2	Minas gerais	Belo Horizonte	Complete higher education	7	I prefer not to inform	6	No	0			No	2	Water must always be freely available	1	It must be fresh, clean and drinkable	1	Feed	1	0	0	0	0	Food must be offered every day, at least twice a day.	3	It is important, for the health of dogs, that the bowls are cleaned frequently to avoid accumulation of mud or dirt.	1	It is necessary to have a house or shelter for the dog to protect itself	1	Soft surface like mattress or rug	1	0	0	0	0		0	I do not know how to answer	4	I do not know how to answer	5	The space must be large enough to allow free movement	1
2021-08-26 15:56:24	Yes, I agree to participate in the research	33		Feminine	4	White	1	MG	Belo Horizonte	Postgraduate	8	I prefer not to inform	6	No	0			Yes	1	Water must always be freely available	1	It must be fresh, clean and drinkable	1	Feed	1	0	0	0	0	Food must be offered every day, at least twice a day.	3	It is important, for the health of dogs, that the bowls are cleaned frequently to avoid accumulation of mud or dirt.	1	It is necessary to have a house or shelter for the dog to protect itself	1	Soft surface like mattress or rug	1	0	0	0	0		0	The dog can be tied to a rope or chain for a period of time, as long as it is released at night or walked to move around.	2	The dog may be trapped during the day but released at night.	3	The space must be large enough to allow free movement	1
2021-08-26 15:56:49	Yes, I agree to participate in the research	27		Masculine	4	White	1	Minas Gerais	Belo Horizonte	Postgraduate	8	From 4 to 10 minimum wages (R$4,400.00 to R$11,000.00)	3	No	0			Yes	1	Water must always be freely available	1	It must be fresh, clean and drinkable	1	Feed	1	0	0	0	0	Food must be offered every day, at least twice a day.	3	It is important, for the health of dogs, that the bowls are cleaned frequently to avoid accumulation of mud or dirt.	1	It is necessary to have a house or shelter for the dog to protect itself	1	Cardboard, Grass	0	2	3	0	0		0	The dog can be tied to a rope or chain for a period of time, as long as it is released at night or walked to move around.	2	The dog can be trapped during the day and night, as long as it takes walks to move around	2	The space may be limited, but it should at least allow the dog to move around and take short runs.	2
2021-08-26 15:57:06	Yes, I agree to participate in the research	33		Feminine	4	White	1	Minas Gerais	Três Corações	Postgraduate	8	From 4 to 10 minimum wages (R$4,400.00 to R$11,000.00)	3	No	0	0	0	No	2	Water must always be freely available	1	It must be fresh, clean and drinkable	1	Feed	1	0	0	0	0	Food must be offered every day, at least twice a day.	3	It is important, for the health of dogs, that the bowls are cleaned frequently to avoid accumulation of mud or dirt.	1	It is necessary to have a house or shelter for the dog to protect itself	1	I do not know how to answer	0	0	0	0	0		0	The dog can be tied to a rope or chain for a period of time, as long as it is released at night or walked to move around.	2	The dog can be trapped during the day and night, as long as it takes walks to move around	2	The space must be large enough to allow free movement	1
2021-08-26 15:57:45	Yes, I agree to participate in the research	28		Feminine	4	White	1	Minas Gerais	Contagem	Postgraduate	8	From 10 to 20 minimum wages (R$11,000.00 to R$22,000.00)	4	Yes	1	2	2		0	Water must always be freely available	1	It must be fresh, clean and drinkable	1	Feed, natural diet made at home	1	2	0	0	0	Food must be offered every day, at least twice a day.	3	It is important, for the health of dogs, that the bowls are cleaned frequently to avoid accumulation of mud or dirt.	1	It is necessary to have a house or shelter for the dog to protect itself	1	Soft surface like mattress or rug	1	0	0	0	0		0	The dog cannot be tied to a rope or chain	1	The dog may be trapped during the day but released at night.	3	The space may be limited, but it should at least allow the dog to move around and take short runs.	2
2021-08-26 15:58:51	Yes, I agree to participate in the research	30		Feminine	4	White	1	Minas gerais	Contagem	Complete higher education	7	From 2 to 4 minimum wages (R$2,200.00 to R$4,400.00)	2	No	0			Yes	1	Water must always be freely available	1	It must be fresh, clean and drinkable	1	Feed	1	0	0	0	0	Food must be offered every day, once a day	2	It is important, for the health of dogs, that the bowls are cleaned when they are already full of dirt, food remains, or bad smells.	2	It is necessary to have a house or shelter for the dog to protect itself	1	Soft surface like mattress or carpet, Grass	1	0	3	0	0		0	The dog can be tied to a rope or chain for a period of time, as long as it is released at night or walked to move around.	2	The dog may be trapped during the day but released at night.	3	The space may be limited, but it should at least allow the dog to move around and take short runs.	2
2021-08-26 16:04:12	Yes, I agree to participate in the research	32		Masculine	4	White	1	MG	Belo Horizonte	Complete higher education	7	From 4 to 10 minimum wages (R$4,400.00 to R$11,000.00)	3	Yes	1	3	3	Yes	0	Water must always be freely available	1	It must be fresh, clean and drinkable	1	Feed, Food scraps	1	0	3	0	0	Food must be offered every day, at least twice a day.	3	It is important, for the health of dogs, that the bowls are cleaned frequently to avoid accumulation of mud or dirt.	1	It is necessary to have a house or shelter for the dog to protect itself	1	I do not know how to answer	0	0	0	0	0		0	The dog cannot be tied to a rope or chain	1	I do not know how to answer	5	I do not know how to answer	4
2021-08-26 16:05:18	Yes, I agree to participate in the research	36		Masculine	4	White	1	Minas Gerais	Belo Horizonte	Complete higher education	7	From 4 to 10 minimum wages (R$4,400.00 to R$11,000.00)	3	No	0			Yes	1	Water must always be freely available	1	It must be fresh, clean and drinkable	1	Feed, natural diet made at home	1	2	0	0	0	Food must be offered every day, once a day	2	It is important, for the health of dogs, that the bowls are cleaned frequently to avoid accumulation of mud or dirt.	1	It is necessary to have a house or shelter for the dog to protect itself	1	Soft surface like mattress or rug	1	0	0	0	0		0	The dog cannot be tied to a rope or chain	1	The dog cannot remain trapped in these places	1	The space may be limited, but it should at least allow the dog to move around and take short runs.	2
2021-08-26 16:05:56	Yes, I agree to participate in the research	18		Gender fluid	4	Brown	2	S	Bh	Incomplete elementary education	2	Up to 2 minimum wages (R$2,200.00)	0	No	0			Yes	1	Water must always be freely available	1	It must be fresh, clean and drinkable	1	Feed, natural diet made at home	1	2	0	0	0	Food must be offered every day, at least twice a day.	3	It is important, for the health of dogs, that the bowls are cleaned frequently to avoid accumulation of mud or dirt.	1	It is necessary to have a house or shelter for the dog to protect itself	1	Soft surface like mattress or rug	1	0	0	0	0		0	The dog cannot be tied to a rope or chain	1	The dog cannot remain trapped in these places	1	The space may be limited, but it should at least allow the dog to move around and take short runs.	2
2021-08-26 16:06:16	Yes, I agree to participate in the research	48		Feminine	4	White	1	Pe	Recife	Postgraduate	8	From 10 to 20 minimum wages (R$11,000.00 to R$22,000.00)	4	Yes	1	2	2	Yes	0	Water must always be freely available	1	It must be fresh, clean and drinkable	1	Feed	1	0	0	0	0	Food must be offered every day, at least twice a day.	3	It is important, for the health of dogs, that the bowls are cleaned frequently to avoid accumulation of mud or dirt.	1	It is necessary to have a house or shelter for the dog to protect itself	1	Soft surface like mattress or rug	1	0	0	0	0		0	The dog cannot be tied to a rope or chain	1	The dog can be trapped during the day and night, as long as it takes walks to move around	2	The space must be large enough to allow free movement	1
2021-08-26 16:06:40	Yes, I agree to participate in the research	37		Feminine	4	Brown	2	MG	Belo Horizonte	Postgraduate	8	From 4 to 10 minimum wages (R$4,400.00 to R$11,000.00)	3	Yes	1	1	1	Yes	0	Water must always be freely available	1	It must be fresh, clean and drinkable	1	Feed, Food scraps	1	0	3	0	0	Food must be freely available throughout the day	0	It is important, for the health of dogs, that the bowls are cleaned frequently to avoid accumulation of mud or dirt.	1	It is necessary to have a house or shelter for the dog to protect itself	1	Soft surface like mattress or rug	1	0	0	0	0		0	The dog can be tied to a rope or chain for a period of time, as long as it is released at night or walked to move around.	2	The dog cannot remain trapped in these places	1	The space must be large enough to allow free movement	1
2021-08-26 16:07:46	Yes, I agree to participate in the research	50		Masculine	4	White	1	MG	BH	Complete high school	5	From 2 to 4 minimum wages (R$2,200.00 to R$4,400.00)	2	No	0			Yes	1	Water must always be freely available	1	It must be fresh, clean and drinkable	1	Feed	1	0	0	0	0	Food must be offered every day, at least twice a day.	3	It is important, for the health of dogs, that the bowls are cleaned frequently to avoid accumulation of mud or dirt.	1	It is necessary to have a house or shelter for the dog to protect itself	1	Soft surface like mattress or rug	1	0	0	0	0		0	The dog cannot be tied to a rope or chain	1	The dog cannot remain trapped in these places	1	The space may be limited, but it should at least allow the dog to move around and take short runs.	2
2021-08-26 16:08:31	Yes, I agree to participate in the research	53		Feminine	4	White	1	Minas Gerais	Belo Horizonte	Postgraduate	8	From 2 to 4 minimum wages (R$2,200.00 to R$4,400.00)	2	Yes	1	5 dogs	5	Yes	0	Water must always be freely available	1	It must be fresh, clean and drinkable	1	Feed	1	0	0	0	0	Food must be offered every day, at least twice a day.	3	It is important, for the health of dogs, that the bowls are cleaned frequently to avoid accumulation of mud or dirt.	1	It is necessary to have a house or shelter for the dog to protect itself	1	Soft surface like mattress or rug	1	0	0	0	0		0	The dog can be tied to a rope or chain for a period of time, as long as it is released at night or walked to move around.	2	The dog can be trapped during the day and night, as long as it takes walks to move around	2	The space may be limited, but it should at least allow the dog to move around and take short runs.	2
2021-08-26 16:13:55	Yes, I agree to participate in the research	33		Feminine	4	White	1	Paraíba	João Pessoa	Postgraduate	8	Above 20 minimum wages (>R$22,000.00)	5	No	0			Yes	1	Water must always be freely available	1	It must be fresh, clean and drinkable	1	Feed, natural diet made at home	1	2	0	0	0	Food must be offered every day, at least twice a day.	3	It is important, for the health of dogs, that the bowls are cleaned frequently to avoid accumulation of mud or dirt.	1	It is necessary to have a house or shelter for the dog to protect itself	1	Soft surface like mattress or carpet, Grass	1	0	3	0	0		0	The dog cannot be tied to a rope or chain	1	The dog cannot remain trapped in these places	1	The space may be limited, but it should at least allow the dog to move around and take short runs.	2
2021-08-26 16:17:34	Yes, I agree to participate in the research	43		Feminine	4	White	1	Minas Gerais	Belo Horizonte	Incomplete higher education	6	From 2 to 4 minimum wages (R$2,200.00 to R$4,400.00)	2	Yes	1	2	2		0	Water must always be freely available	1	It must be fresh, clean and drinkable	1	Natural food	0	0	0	0	0	Food must be offered every day, at least twice a day.	3	It is important, for the health of dogs, that the bowls are cleaned frequently to avoid accumulation of mud or dirt.	1	It is necessary to have a house or shelter for the dog to protect itself	1	Soft surface like mattress or rug	1	0	0	0	0		0	The dog cannot be tied to a rope or chain	1	The dog cannot remain trapped in these places	1	The space may be limited, but it should at least allow the dog to move around and take short runs.	2
2021-08-26 16:17:45	Yes, I agree to participate in the research	36		Feminine	4	White	1	MG	BH	Postgraduate	8	From 4 to 10 minimum wages (R$4,400.00 to R$11,000.00)	3	Yes	1	1	1		0	Water must always be freely available	1	It must be fresh, clean and drinkable	1	Feed, natural diet made at home	1	2	0	0	0	Food must be offered every day, at least twice a day.	3	It is important, for the health of dogs, that the bowls are cleaned frequently to avoid accumulation of mud or dirt.	1	It is necessary to have a house or shelter for the dog to protect itself	1	Soft surface like mattress or carpet, Grass	1	0	3	0	0		0	The dog cannot be tied to a rope or chain	1	The dog cannot remain trapped in these places	1	The space must be large enough to allow free movement	1
2021-08-26 16:17:45	Yes, I agree to participate in the research	32		Feminine	4	White	1	MG	Belo Horizonte	Postgraduate	8	From 4 to 10 minimum wages (R$4,400.00 to R$11,000.00)	3	Yes	1	1	1		0	Water must always be freely available	1	It must be fresh, clean and drinkable	1	Feed	1	0	0	0	0	Food must be offered every day, at least twice a day.	3	It is important, for the health of dogs, that the bowls are cleaned frequently to avoid accumulation of mud or dirt.	1	It is necessary to have a house or shelter for the dog to protect itself	1	Soft surface like mattress or rug	1	0	0	0	0		0	The dog cannot be tied to a rope or chain	1	The dog cannot remain trapped in these places	1	The space must be large enough to allow free movement	1
2021-08-26 16:18:19	Yes, I agree to participate in the research	48		Feminine	4	White	1	Minas Gerais	Belo Horizonte	Postgraduate	8	From 4 to 10 minimum wages (R$4,400.00 to R$11,000.00)	3	Yes	1	8	8		0	Water must always be freely available	1	It must be fresh, clean and drinkable	1	Feed, natural diet made at home	1	2	0	0	0	Food must be offered every day, at least twice a day.	3	It is important, for the health of dogs, that the bowls are cleaned frequently to avoid accumulation of mud or dirt.	1	It is necessary to have a house or shelter for the dog to protect itself	1	Soft surface like mattress or rug	1	0	0	0	0		0	The dog cannot be tied to a rope or chain	1	The dog cannot remain trapped in these places	1	The space must be large enough to allow free movement	1
2021-08-26 16:18:50	Yes, I agree to participate in the research	36		Feminine	4	White	1	sao paulo	sao paulo	Postgraduate	8	From 10 to 20 minimum wages (R$11,000.00 to R$22,000.00)	4	Yes	1	1	1		0	Water must always be freely available	1	It must be fresh, clean and drinkable	1	Feed, natural diet made at home	1	2	0	0	0	Food must be offered every day, at least twice a day.	3	It is important, for the health of dogs, that the bowls are cleaned frequently to avoid accumulation of mud or dirt.	1	It is necessary to have a house or shelter for the dog to protect itself	1	Soft surface like mattress or rug	1	0	0	0	0		0	The dog cannot be tied to a rope or chain	1	The dog cannot remain trapped in these places	1	The space may be limited, but it should at least allow the dog to move around and take short runs.	2
2021-08-26 16:20:19	Yes, I agree to participate in the research	34		Feminine	4	White	1	Minas Gerais	Uberlândia	Complete higher education	7	From 2 to 4 minimum wages (R$2,200.00 to R$4,400.00)	2	No	0			Yes	1	Water must always be freely available	1	It must be fresh, clean and drinkable	1	Feed, natural diet made at home	1	2	0	0	0	Food must be offered every day, at least twice a day.	3	It is important, for the health of dogs, that the bowls are cleaned frequently to avoid accumulation of mud or dirt.	1	It is necessary to have a house or shelter for the dog to protect itself	1	Soft surface like mattress or rug	1	0	0	0	0		0	The dog cannot be tied to a rope or chain	1	The dog cannot remain trapped in these places	1	The space may be limited, but it should at least allow the dog to move around and take short runs.	2
2021-08-26 16:20:45	Yes, I agree to participate in the research	65		Feminine	4	White	1	Minas Gerais	Belo Horizonte	Incomplete higher education	6	From 2 to 4 minimum wages (R$2,200.00 to R$4,400.00)	2	No	0			Yes	1	Water must always be freely available	1	It must be fresh, clean and drinkable	1	Feed	1	0	0	0	0	Food must be offered every day, at least twice a day.	3	It is important, for the health of dogs, that the bowls are cleaned frequently to avoid accumulation of mud or dirt.	1	It is necessary to have a house or shelter for the dog to protect itself	1	Soft surface like mattress or carpet, Cardboard	1	2	0	0	0		0	The dog can be tied to a rope or chain for a period of time, as long as it is released at night or walked to move around.	2	The dog can be trapped during the day and night, as long as it takes walks to move around	2	The space must be large enough to allow free movement	1
2021-08-26 16:22:22	Yes, I agree to participate in the research	37		Feminine	4	Brown	2	Minas Gerais	Belo Horizonte	Complete higher education	7	From 4 to 10 minimum wages (R$4,400.00 to R$11,000.00)	3	Yes	1	1	1		0	Water must always be freely available	1	It must be fresh, clean and drinkable	1	Feed, natural diet made at home	1	2	0	0	0	Food must be offered every day, at least twice a day.	3	It is important, for the health of dogs, that the bowls are cleaned frequently to avoid accumulation of mud or dirt.	1	It is necessary to have a house or shelter for the dog to protect itself	1	Soft surface like mattress or carpet, Cement, Grass	1	0	3	0	5		0	The dog cannot be tied to a rope or chain	1	The dog can be trapped during the day and night, as long as it takes walks to move around	2	The space may be limited, but it should at least allow the dog to move around and take short runs.	2
2021-08-26 16:22:26	Yes, I agree to participate in the research	32		Masculine	4	Brown	2	Casado	Irecê	Complete higher education	7	From 10 to 20 minimum wages (R$11,000.00 to R$22,000.00)	4	Yes	1	One	1		0	Water must always be freely available	1	It must be fresh, clean and drinkable	1	Feed	1	0	0	0	0	Food must be offered every day, at least twice a day.	3	It is important, for the health of dogs, that the bowls are cleaned frequently to avoid accumulation of mud or dirt.	1	It is necessary to have a house or shelter for the dog to protect itself	1	Soft surface like mattress or rug	1	0	0	0	0		0	The dog can be tied to a rope or chain for a period of time, as long as it is released at night or walked to move around.	2	The dog can be trapped during the day and night, as long as it takes walks to move around	2	The space may be limited, but it should at least allow the dog to move around and take short runs.	2
2021-08-26 16:22:42	Yes, I agree to participate in the research	33		Feminine	4	Brown	2	Minas Gerais	BH	Complete higher education	7	I prefer not to inform	6	Yes	1	1	1	No	0	Water must always be freely available	1	It must be fresh, clean and drinkable	1	Feed, natural diet made at home	1	2	0	0	0	Food must be offered every day, at least twice a day.	3	It is important, for the health of dogs, that the bowls are cleaned frequently to avoid accumulation of mud or dirt.	1	It is necessary to have a house or shelter for the dog to protect itself	1	Soft surface like mattress or rug	1	0	0	0	0		0	The dog cannot be tied to a rope or chain	1	The dog can be trapped during the day and night, as long as it takes walks to move around	2	The space may be limited, but it should at least allow the dog to move around and take short runs.	2
2021-08-26 16:24:22	Yes, I agree to participate in the research	62		Masculine	4	White	1	Casado	Belo Horizonte	Postgraduate	8	From 4 to 10 minimum wages (R$4,400.00 to R$11,000.00)	3	No	0			Yes	1	Water must always be freely available	1	It must be fresh, clean and drinkable	1	Feed	1	0	0	0	0	Food must be offered every day, at least twice a day.	3	It is important, for the health of dogs, that the bowls are cleaned frequently to avoid accumulation of mud or dirt.	1	It is necessary to have a house or shelter for the dog to protect itself	1	Soft surface like mattress or rug	1	0	0	0	0		0	The dog cannot be tied to a rope or chain	1	The dog cannot remain trapped in these places	1	The space must be large enough to allow free movement	1
2021-08-26 16:24:47	Yes, I agree to participate in the research	Ana Carolina de Andrade Freitas		Feminine	4	Brown	2	São Paulo	Ribeirão Preto	Complete higher education	7	From 4 to 10 minimum wages (R$4,400.00 to R$11,000.00)	3	Yes	1	4	4		0	Water must always be freely available	1	It must be fresh, clean and drinkable	1	Feed, Food scraps	1	0	3	0	0	Food must be offered every day, at least twice a day.	3	It is important, for the health of dogs, that the bowls are cleaned frequently to avoid accumulation of mud or dirt.	1	It is necessary to have a house or shelter for the dog to protect itself	1	Soft surface such as mattress or carpet, Cardboard, soil, Grass	1	2	3	4	0		0	The dog cannot be tied to a rope or chain	1	The dog can be trapped during the day and night, as long as it takes walks to move around	2	I do not know how to answer	4
2021-08-26 16:25:04	Yes, I agree to participate in the research	33		Feminine	4	Brown	2	Minas gerais	Contagem	Postgraduate	8	From 2 to 4 minimum wages (R$2,200.00 to R$4,400.00)	2	No	0			Yes	1	Water must always be freely available	1	It does not need to be clean and drinkable, as it can be, for example, from rain	2	Feed	1	0	0	0	0	Food must be offered every day, at least twice a day.	3	It is important, for the health of dogs, that the bowls are cleaned frequently to avoid accumulation of mud or dirt.	1	It is necessary to have a house or shelter for the dog to protect itself	1	Soft surface like mattress or rug	1	0	0	0	0		0	The dog can be tied to a rope or chain for a period of time, as long as it is released at night or walked to move around.	2	The dog may be trapped during the day but released at night.	3	The space may be limited, but it should at least allow the dog to move around and take short runs.	2
2021-08-26 16:25:42	Yes, I agree to participate in the research	32		Masculine	4	White	1	Minas Gerais	Ribeirão das Neves	Postgraduate	8	From 4 to 10 minimum wages (R$4,400.00 to R$11,000.00)	3	Yes	1	2	2		0	Water must always be freely available	1	It must be fresh, clean and drinkable	1	Feed	1	0	0	0	0	Food must be offered every day, at least twice a day.	3	It is important, for the health of dogs, that the bowls are cleaned frequently to avoid accumulation of mud or dirt.	1	It is necessary to have a house or shelter for the dog to protect itself	1	Soft surface like mattress or rug	1	0	0	0	0		0	The dog cannot be tied to a rope or chain	1	The dog can be trapped during the day and night, as long as it takes walks to move around	2	The space may be limited, but it should at least allow the dog to move around and take short runs.	2
2021-08-26 16:26:38	Yes, I agree to participate in the research	29		Feminine	4	Brown	2	Minas gerais	Belo horizonte	Incomplete higher education	6	Up to 2 minimum wages (R$2,200.00)	1	Yes	1	3	3	Yes	0	Water must always be freely available	1	It must be fresh, clean and drinkable	1	Feed	1	0	0	0	0	Food must be offered every day, at least twice a day.	3	It is important, for the health of dogs, that the bowls are cleaned frequently to avoid accumulation of mud or dirt.	1	It is necessary to have a house or shelter for the dog to protect itself	1	Soft surface like mattress or rug	1	0	0	0	0		0	The dog cannot be tied to a rope or chain	1	The dog cannot remain trapped in these places	1	The space must be large enough to allow free movement	1
2021-08-26 16:30:46	Yes, I agree to participate in the research	54		Masculine	4	Brown	2	Minas Gerais	Belo Horizonte	Complete primary education	3	From 2 to 4 minimum wages (R$2,200.00 to R$4,400.00)	2	No	0			Yes	1	Water must always be freely available	1	It must be fresh, clean and drinkable	1	Feed	1	0	0	0	0	Food must be offered every day, at least twice a day.	3	It is important, for the health of dogs, that the bowls are cleaned frequently to avoid accumulation of mud or dirt.	1	It is necessary to have a house or shelter for the dog to protect itself	1	Soft surface like mattress or rug	1	0	0	0	0		0	The dog can be tied to a rope or chain for a period of time, as long as it is released at night or walked to move around.	2	The dog may be trapped during the day but released at night.	3	The space must be large enough to allow free movement	1
2021-08-26 16:31:52	Yes, I agree to participate in the research	48		Feminine	4	White	1	Minas Gerais	Belo Horizonte	Complete higher education	7	From 4 to 10 minimum wages (R$4,400.00 to R$11,000.00)	3	No	0			No	2	Water must always be freely available	1	It must be fresh, clean and drinkable	1	Feed, Food scraps	1	0	3	0	0	I do not know how to answer	5	It is important, for the health of dogs, that the bowls are cleaned frequently to avoid accumulation of mud or dirt.	1	I don't know how to answer	3	I do not know how to answer	0	0	0	0	0		0	The dog cannot be tied to a rope or chain	1	The dog cannot remain trapped in these places	1	The space may be limited, but it should at least allow the dog to move around and take short runs.	2
2021-08-26 16:34:20	Yes, I agree to participate in the research	25		Feminine	4	White	1	MG	BH	Incomplete higher education	6	From 4 to 10 minimum wages (R$4,400.00 to R$11,000.00)	3	Yes	1	1	1	Yes	0	Water must always be freely available	1	It must be fresh, clean and drinkable	1	Feed, natural diet made at home	1	2	0	0	0	Food must be offered every day, at least twice a day.	3	It is important, for the health of dogs, that the bowls are cleaned frequently to avoid accumulation of mud or dirt.	1	It is necessary to have a house or shelter for the dog to protect itself	1	Soft surface like mattress or rug	1	0	0	0	0		0	The dog cannot be tied to a rope or chain	1	The dog cannot remain trapped in these places	1	The space may be limited, but it should at least allow the dog to move around and take short runs.	2
2021-08-26 16:34:30	Yes, I agree to participate in the research	33		Masculine	4	Brown	2	MG	BH	Incomplete higher education	6	From 10 to 20 minimum wages (R$11,000.00 to R$22,000.00)	4	No	0			Yes	1	Water must always be freely available	1	It must be fresh, clean and drinkable	1	Feed	1	0	0	0	0	Food must be offered every day, at least twice a day.	3	It is important, for the health of dogs, that the bowls are cleaned frequently to avoid accumulation of mud or dirt.	1	It is necessary to have a house or shelter for the dog to protect itself	1	Soft surface like mattress or carpet, Cardboard	1	2	0	0	0		0	The dog cannot be tied to a rope or chain	1	The dog may be trapped during the day but released at night.	3	The space may be limited, but it should at least allow the dog to move around and take short runs.	2
2021-08-26 16:34:41	Yes, I agree to participate in the research	58		Masculine	4	Brown	2	MG	Belo Horizonte	Complete higher education	7	From 4 to 10 minimum wages (R$4,400.00 to R$11,000.00)	3	Yes	1	5	5		0	Water must always be freely available	1	It must be fresh, clean and drinkable	1	Feed	1	0	0	0	0	Food must be offered every day, at least twice a day.	3	It is important, for the health of dogs, that the bowls are cleaned frequently to avoid accumulation of mud or dirt.	1	It is necessary to have a house or shelter for the dog to protect itself	1	Soft surface like mattress or rug	1	0	0	0	0		0	The dog cannot be tied to a rope or chain	1	The dog cannot remain trapped in these places	1	The space must be large enough to allow free movement	1
2021-08-26 16:37:21	Yes, I agree to participate in the research	38		Masculine	4	White	1	MG	BH	Postgraduate	8	From 4 to 10 minimum wages (R$4,400.00 to R$11,000.00)	3	Yes	1			Yes	0	Water must always be freely available	1	It must be fresh, clean and drinkable	1	Feed	1	0	0	0	0	Food must be offered every day, at least twice a day.	3	It is important, for the health of dogs, that the bowls are cleaned frequently to avoid accumulation of mud or dirt.	1	It is necessary to have a house or shelter for the dog to protect itself	1	Soft surface like mattress or carpet, Cardboard, Cement	1	2	0	0	5		0	The dog cannot be tied to a rope or chain	1	The dog cannot remain trapped in these places	1	The space must be large enough to allow free movement	1
2021-08-26 16:38:12	Yes, I agree to participate in the research	44		Feminine	4	Brown	2	Minas Gerais	Belo Horizonte	Postgraduate	8	From 4 to 10 minimum wages (R$4,400.00 to R$11,000.00)	3	No	0			Yes	1	Water must always be freely available	1	It must be fresh, clean and drinkable	1	Feed	1	0	0	0	0	Food must be offered every day, at least twice a day.	3	It is important, for the health of dogs, that the bowls are cleaned frequently to avoid accumulation of mud or dirt.	1	It is necessary to have a house or shelter for the dog to protect itself	1	I do not know how to answer	0	0	0	0	0		0	The dog cannot be tied to a rope or chain	1	I do not know how to answer	5	The space must be large enough to allow free movement	1
2021-08-26 16:41:06	Yes, I agree to participate in the research	23		Masculine	4	White	1	Mg	Bhte	Postgraduate	8	Above 20 minimum wages (>R$22,000.00)	5	Yes	1	5	5	Yes	0	Water must always be freely available	1	It must be fresh, clean and drinkable	1	Feed, Food scraps	1	0	3	0	0	Food must be offered every day, at least twice a day.	3	It is enough to change the water and food without having to clean the dishes.	3	It is not necessary to have a house or shelter for the dog to protect itself, as it knows how to hide	2	Soft surface such as mattress or carpet, Cardboard, Cement, soil, Grass	1	2	3	4	5		0	The dog can be tied to a rope or chain for a period of time, as long as it is released at night or walked to move around.	2	The dog can be trapped during the day and night, as long as it takes walks to move around	2	The space must be large enough to allow free movement	1
2021-08-26 16:41:49	Yes, I agree to participate in the research	36		Masculine	4	Brown	2	Minas Gerais	Belo Horizonte	Incomplete higher education	6	From 2 to 4 minimum wages (R$2,200.00 to R$4,400.00)	2	No	0			Yes	1	Water must always be freely available	1	It must be fresh, clean and drinkable	1	Feed, Food scraps	1	0	3	0	0	Food must be freely available throughout the day	0	It is important, for the health of dogs, that the bowls are cleaned frequently to avoid accumulation of mud or dirt.	1	It is necessary to have a house or shelter for the dog to protect itself	1	Soft surface like mattress or rug	1	0	0	0	0		0	I do not know how to answer	4	I do not know how to answer	5	The space may be limited, but it should at least allow the dog to move around and take short runs.	2
2021-08-26 16:42:26	Yes, I agree to participate in the research	46		Masculine	4	White	1	Minas Gerais	Belo Horizonte	Incomplete higher education	6	From 4 to 10 minimum wages (R$4,400.00 to R$11,000.00)	3	Yes	1	1	1		0	Water must always be freely available	1	It must be fresh, clean and drinkable	1	Feed	1	0	0	0	0	Food must be offered every day, at least twice a day.	3	It is important, for the health of dogs, that the bowls are cleaned frequently to avoid accumulation of mud or dirt.	1	It is necessary to have a house or shelter for the dog to protect itself	1	Soft surface like mattress or carpet, Cement, Grass	1	0	3	0	5		0	The dog cannot be tied to a rope or chain	1	The dog cannot remain trapped in these places	1	The space must be large enough to allow free movement	1
2021-08-26 16:42:49	Yes, I agree to participate in the research	32		Feminine	4	White	1	MG	Belo Horizonte	Postgraduate	8	From 4 to 10 minimum wages (R$4,400.00 to R$11,000.00)	3	Yes	1	1	1	Yes	0	Water must always be freely available	1	It must be fresh, clean and drinkable	1	Feed	1	0	0	0	0	Food must be offered every day, at least twice a day.	3	It is important, for the health of dogs, that the bowls are cleaned frequently to avoid accumulation of mud or dirt.	1	It is necessary to have a house or shelter for the dog to protect itself	1	Soft surface like mattress or rug	1	0	0	0	0		0	The dog can be tied to a rope or chain for a period of time, as long as it is released at night or walked to move around.	2	The dog may be trapped during the day but released at night.	3	The space must be large enough to allow free movement	1
2021-08-26 16:44:53	Yes, I agree to participate in the research	29		Masculine	4	Brown	2	mg	Sete Lagoas	Complete higher education	7	From 4 to 10 minimum wages (R$4,400.00 to R$11,000.00)	3	No	0			Yes	1	Water must always be freely available	1	It must be fresh, clean and drinkable	1	Feed	1	0	0	0	0	Food must be offered every day, at least twice a day.	3	It is important, for the health of dogs, that the bowls are cleaned frequently to avoid accumulation of mud or dirt.	1	It is necessary to have a house or shelter for the dog to protect itself	1	Soft surface like mattress or rug	1	0	0	0	0		0	The dog cannot be tied to a rope or chain	1	The dog can be trapped during the day and night, as long as it takes walks to move around	2	The space must be large enough to allow free movement	1
2021-08-26 16:47:05	Yes, I agree to participate in the research	34		Masculine	4	Black	3	MG	Belo Horizonte	Postgraduate	8	From 10 to 20 minimum wages (R$11,000.00 to R$22,000.00)	4	Yes	1	1	1		0	Water must always be freely available	1	It must be fresh, clean and drinkable	1	Feed	1	0	0	0	0	Food must be offered every day, at least twice a day.	3	It is important, for the health of dogs, that the bowls are cleaned frequently to avoid accumulation of mud or dirt.	1	It is necessary to have a house or shelter for the dog to protect itself	1	Soft surface like mattress or carpet, Cement, Grass	1	0	3	0	5		0	The dog can be tied to a rope or chain for a period of time, as long as it is released at night or walked to move around.	2	The dog can be trapped during the day and night, as long as it takes walks to move around	2	The space may be limited, but it should at least allow the dog to move around and take short runs.	2
2021-08-26 16:47:28	Yes, I agree to participate in the research	35		Masculine	4	Brown	2	Minas Gerais	Belo Horizonte	Complete higher education	7	From 2 to 4 minimum wages (R$2,200.00 to R$4,400.00)	2	No	0			Yes	1	Water must always be freely available	1	It must be fresh, clean and drinkable	1	Feed	1	0	0	0	0	Food must be offered every day, at least twice a day.	3	It is important, for the health of dogs, that the bowls are cleaned frequently to avoid accumulation of mud or dirt.	1	It is necessary to have a house or shelter for the dog to protect itself	1	Soft surface like mattress or carpet, Grass	1	0	3	0	0		0	The dog cannot be tied to a rope or chain	1	The dog cannot remain trapped in these places	1	The space must be large enough to allow free movement	1
2021-08-26 16:49:00	Yes, I agree to participate in the research	43		Feminine	4	White	1	MG	Nova Lima	Complete higher education	7	From 4 to 10 minimum wages (R$4,400.00 to R$11,000.00)	3	Yes	1	2	2		0	Water must always be freely available	1	It must be fresh, clean and drinkable	1	Feed	1	0	0	0	0	Food must be offered every day, at least twice a day.	3	It is important, for the health of dogs, that the bowls are cleaned frequently to avoid accumulation of mud or dirt.	1	It is necessary to have a house or shelter for the dog to protect itself	1	Soft surface like mattress or rug	1	0	0	0	0		0	The dog cannot be tied to a rope or chain	1	The dog may be trapped during the day but released at night.	3	The space must be large enough to allow free movement	1
2021-08-26 16:50:43	Yes, I agree to participate in the research	59		Feminine	4	White	1	MG	BH	Complete high school	5	From 4 to 10 minimum wages (R$4,400.00 to R$11,000.00)	3	No	0			Yes	1	Water should be offered to the dog when he appears thirsty	3	It does not need to be clean and drinkable, as it can be, for example, from rain	2	Feed	1	0	0	0	0	Food must be offered every day, at least twice a day.	3	It is important, for the health of dogs, that the bowls are cleaned frequently to avoid accumulation of mud or dirt.	1	It is necessary to have a house or shelter for the dog to protect itself	1	Soft surface like mattress or carpet, Grass	1	0	3	0	0		0	The dog cannot be tied to a rope or chain	1	The dog can be trapped during the day and night, as long as it takes walks to move around	2	The space may be limited, but it should at least allow the dog to move around and take short runs.	2
2021-08-26 16:51:10	Yes, I agree to participate in the research	31		Feminine	4	Brown	2	Minas Gerais	Belo Horizonte	Complete higher education	7	Up to 2 minimum wages (R$2,200.00)	1	Yes	1	1 dog and 7 cats	1		0	Water must always be freely available	1	It must be fresh, clean and drinkable	1	Feed, Other diet made under veterinary guidance	1	0	0	0	0	Food must be freely available throughout the day	0	It is important, for the health of dogs, that the bowls are cleaned frequently to avoid accumulation of mud or dirt.	1	It is necessary to have a house or shelter for the dog to protect itself	1	Soft surface like mattress or rug	1	0	0	0	0		0	The dog cannot be tied to a rope or chain	1	The dog cannot remain trapped in these places	1	The space must be large enough to allow free movement	1
2021-08-26 16:53:07	Yes, I agree to participate in the research	33		Masculine	4	White	1	Minas Gerais	Belo Horizonte	Postgraduate	8	From 4 to 10 minimum wages (R$4,400.00 to R$11,000.00)	3	Yes	1	1	1		0	Water must always be freely available	1	It must be fresh, clean and drinkable	1	Feed, natural diet made at home	1	2	0	0	0	Food must be freely available throughout the day	0	It is important, for the health of dogs, that the bowls are cleaned when they are already full of dirt, food remains, or bad smells.	2	It is necessary to have a house or shelter for the dog to protect itself	1	Soft surface like mattress or carpet, Cardboard	1	2	0	0	0		0	The dog cannot be tied to a rope or chain	1	The dog can be trapped during the day and night, as long as it takes walks to move around	2	The space must be large enough to allow free movement	1
2021-08-26 16:53:34	Yes, I agree to participate in the research	29		Masculine	4	White	1	Acre	Rio Branco	Postgraduate	8	From 4 to 10 minimum wages (R$4,400.00 to R$11,000.00)	3	No	0			Yes	1	Water must always be freely available	1	It must be fresh, clean and drinkable	1	Feed, natural diet made at home	1	2	0	0	0	Food must be offered every day, at least twice a day.	3	It is important, for the health of dogs, that the bowls are cleaned frequently to avoid accumulation of mud or dirt.	1	It is necessary to have a house or shelter for the dog to protect itself	1	Soft surface such as mattress or carpet, Cardboard, soil, Grass	1	2	3	4	0		0	The dog cannot be tied to a rope or chain	1	The dog can be trapped during the day and night, as long as it takes walks to move around	2	The space must be large enough to allow free movement	1
2021-08-26 16:54:37	Yes, I agree to participate in the research	32		Feminine	4	White	1	RS	Novo Hamburgo	Postgraduate	8	From 4 to 10 minimum wages (R$4,400.00 to R$11,000.00)	3	Yes	1	1	1		0	Water must always be freely available	1	It must be fresh, clean and drinkable	1	Feed, natural diet made at home	1	2	0	0	0	Food must be offered every day, at least twice a day.	3	It is important, for the health of dogs, that the bowls are cleaned frequently to avoid accumulation of mud or dirt.	1	It is necessary to have a house or shelter for the dog to protect itself	1	Soft surface like mattress or rug	1	0	0	0	0		0	The dog cannot be tied to a rope or chain	1	The dog cannot remain trapped in these places	1	The space must be large enough to allow free movement	1
2021-08-26 16:55:19	Yes, I agree to participate in the research	32		Feminine	4	Brown	2	Minas Gerais	Belo Horizonte	Postgraduate	8	I prefer not to inform	6	No	0			Yes	1	Water should be given one or more times a day, and there is no problem with lack of water during certain periods.	2	It must be fresh, clean and drinkable	1	Feed	1	0	0	0	0	Food must be offered every day, at least twice a day.	3	It is important, for the health of dogs, that the bowls are cleaned frequently to avoid accumulation of mud or dirt.	1	It is necessary to have a house or shelter for the dog to protect itself	1	Soft surface like mattress or carpet, Cardboard, Grass	1	2	3	0	0		0	The dog cannot be tied to a rope or chain	1	The dog can be trapped during the day and night, as long as it takes walks to move around	2	The space may be limited, but it should at least allow the dog to move around and take short runs.	2
2021-08-26 16:56:24	Yes, I agree to participate in the research	64		Masculine	4	White	1	Minas gerais	Belo Horizonte	Complete higher education	7	From 2 to 4 minimum wages (R$2,200.00 to R$4,400.00)	2	Yes	1	Two	2		0	Water must always be freely available	1	It must be fresh, clean and drinkable	1	Feed, Food scraps	1	0	3	0	0	Food must be offered every day, at least twice a day.	3	It is important, for the health of dogs, that the bowls are cleaned frequently to avoid accumulation of mud or dirt.	1	It is necessary to have a house or shelter for the dog to protect itself	1	Soft surface like mattress or rug	1	0	0	0	0		0	The dog can be tied to a rope or chain for a period of time, as long as it is released at night or walked to move around.	2	The dog can be trapped during the day and night, as long as it takes walks to move around	2	The space may be limited, but it should at least allow the dog to move around and take short runs.	2
2021-08-26 16:58:59	Yes, I agree to participate in the research	34		Masculine	4	Black	3	Minas Gerais	Belo Horizonte	Complete high school	5	From 4 to 10 minimum wages (R$4,400.00 to R$11,000.00)	3	No	0			Yes	1	Water must always be freely available	1	It must be fresh, clean and drinkable	1	Feed	1	0	0	0	0	Food must be freely available throughout the day	0	It is important, for the health of dogs, that the bowls are cleaned frequently to avoid accumulation of mud or dirt.	1	It is necessary to have a house or shelter for the dog to protect itself	1	Soft surface like mattress or rug	1	0	0	0	0		0	The dog can be tied to a rope or chain during the day and night.	0	The dog cannot remain trapped in these places	1	The space must be large enough to allow free movement	1
2021-08-26 16:59:51	Yes, I agree to participate in the research	36		Feminine	4	Brown	2	MG	Lagoa Santa	Postgraduate	8	From 4 to 10 minimum wages (R$4,400.00 to R$11,000.00)	3	Yes	1	2	2	Yes	0	Water must always be freely available	1	It must be fresh, clean and drinkable	1	Feed	1	0	0	0	0	Food must be offered every day, at least twice a day.	3	It is important, for the health of dogs, that the bowls are cleaned frequently to avoid accumulation of mud or dirt.	1	It is necessary to have a house or shelter for the dog to protect itself	1	Soft surface like mattress or rug	1	0	0	0	0		0	The dog cannot be tied to a rope or chain	1	The dog cannot remain trapped in these places	1	The space must be large enough to allow free movement	1
2021-08-26 17:01:39	Yes, I agree to participate in the research	64		Masculine	4	White	1	Minas gerais	Belo Horizonte	Complete higher education	7	From 2 to 4 minimum wages (R$2,200.00 to R$4,400.00)	2	Yes	1	Two	2		0	Water must always be freely available	1	It must be fresh, clean and drinkable	1	Feed, Food scraps	1	0	3	0	0	Food must be offered every day, at least twice a day.	3	It is important, for the health of dogs, that the bowls are cleaned frequently to avoid accumulation of mud or dirt.	1	It is necessary to have a house or shelter for the dog to protect itself	1	Soft surface like mattress or rug	1	0	0	0	0		0	The dog can be tied to a rope or chain for a period of time, as long as it is released at night or walked to move around.	2	The dog can be trapped during the day and night, as long as it takes walks to move around	2	The space may be limited, but it should at least allow the dog to move around and take short runs.	2
2021-08-26 17:02:44	Yes, I agree to participate in the research	38		Feminine	4	White	1	Rio de Janeiro	Rio de Janeiro	Incomplete higher education	6	I prefer not to inform	6	Yes	1	4	4	Yes	0	Water must always be freely available	1	It must be fresh, clean and drinkable	1	Feed, Food scraps	1	0	3	0	0	Food must be offered every day, at least twice a day.	3	It is important, for the health of dogs, that the bowls are cleaned frequently to avoid accumulation of mud or dirt.	1	It is necessary to have a house or shelter for the dog to protect itself	1	Soft surface like mattress or carpet, Grass	1	0	3	0	0		0	The dog cannot be tied to a rope or chain	1	The dog cannot remain trapped in these places	1	The space must be large enough to allow free movement	1
2021-08-26 17:04:51	Yes, I agree to participate in the research	39		Feminine	4	White	1	Pernambuco	Jaboatão dos Guararapes	Complete higher education	7	From 10 to 20 minimum wages (R$11,000.00 to R$22,000.00)	4	Yes	1	1	1		0	Water must always be freely available	1	It must be fresh, clean and drinkable	1	Feed, Natural diet supplemented with nutritionist support	1	0	0	0	0	Food must be offered every day, at least twice a day.	3	It is important, for the health of dogs, that the bowls are cleaned frequently to avoid accumulation of mud or dirt.	1	It is necessary to have a house or shelter for the dog to protect itself	1	Soft surface like mattress or rug	1	0	0	0	0		0	The dog cannot be tied to a rope or chain	1	The dog may be trapped during the day but released at night.	3	The space may be limited, but it should at least allow the dog to move around and take short runs.	2
2021-08-26 17:05:59	Yes, I agree to participate in the research	Ana Lúcia Soares Ribeiro		Feminine	4	Brown	2	mg	montes Claros	Complete high school	5	Up to 2 minimum wages (R$2,200.00)	1	No	0			No	2	Water must always be freely available	1	It must be fresh, clean and drinkable	1	Feed	1	0	0	0	0	Food must be freely available throughout the day	0	It is important, for the health of dogs, that the bowls are cleaned frequently to avoid accumulation of mud or dirt.	1	It is necessary to have a house or shelter for the dog to protect itself	1	Soft surface like mattress or rug	1	0	0	0	0		0	The dog can be tied to a rope or chain for a period of time, as long as it is released at night or walked to move around.	2	The dog cannot remain trapped in these places	1	The space may be limited, but it should at least allow the dog to move around and take short runs.	2
2021-08-26 17:06:27	Yes, I agree to participate in the research	42		Feminine	4	White	1	Rj	Rj	Postgraduate	8	From 10 to 20 minimum wages (R$11,000.00 to R$22,000.00)	4	Yes	1	1	1	Yes	0	Water must always be freely available	1	It must be fresh, clean and drinkable	1	Feed	1	0	0	0	0	Food must be offered every day, at least twice a day.	3	It is important, for the health of dogs, that the bowls are cleaned frequently to avoid accumulation of mud or dirt.	1	It is necessary to have a house or shelter for the dog to protect itself	1	Soft surface like mattress or rug	1	0	0	0	0		0	The dog cannot be tied to a rope or chain	1	The dog can be trapped during the day and night, as long as it takes walks to move around	2	The space may be limited, but it should at least allow the dog to move around and take short runs.	2
2021-08-26 17:07:52	Yes, I agree to participate in the research	37		Feminine	4	White	1	MG	BH	Postgraduate	8	From 4 to 10 minimum wages (R$4,400.00 to R$11,000.00)	3	No	0			Yes	1	Water must always be freely available	1	It must be fresh, clean and drinkable	1	Feed	1	0	0	0	0	Food must be offered every day, at least twice a day.	3	It is important, for the health of dogs, that the bowls are cleaned frequently to avoid accumulation of mud or dirt.	1	It is necessary to have a house or shelter for the dog to protect itself	1	Soft surface like mattress or rug	1	0	0	0	0		0	The dog cannot be tied to a rope or chain	1	The dog cannot remain trapped in these places	1	The space must be large enough to allow free movement	1
2021-08-26 17:12:43	Yes, I agree to participate in the research	52		Masculine	4	White	1	Minas Gerais	Contagem	Complete higher education	7	From 4 to 10 minimum wages (R$4,400.00 to R$11,000.00)	3	Yes	1	Two	2		0	Water must always be freely available	1	It must be fresh, clean and drinkable	1	Feed	1	0	0	0	0	Food must be offered every day, at least twice a day.	3	It is important, for the health of dogs, that the bowls are cleaned frequently to avoid accumulation of mud or dirt.	1	It is necessary to have a house or shelter for the dog to protect itself	1	Lined with wood.	0	0	0	0	0		0	The dog cannot be tied to a rope or chain	1	The dog cannot remain trapped in these places	1	The space must be large enough to allow free movement	1
2021-08-26 17:13:07	Yes, I agree to participate in the research	35		Masculine	4	White	1	Minas Gerais	Belo Horizonte	Complete higher education	7	From 4 to 10 minimum wages (R$4,400.00 to R$11,000.00)	3	Yes	1	1	1	Yes	0	Water must always be freely available	1	It must be fresh, clean and drinkable	1	Feed, Food scraps, Homemade natural diet	1	2	3	0	0	Food must be offered every day, at least twice a day.	3	It is important, for the health of dogs, that the bowls are cleaned frequently to avoid accumulation of mud or dirt.	1	It is necessary to have a house or shelter for the dog to protect itself	1	Soft surface like mattress or rug	1	0	0	0	0		0	The dog cannot be tied to a rope or chain	1	The dog can be trapped during the day and night, as long as it takes walks to move around	2	The space may be limited, but it should at least allow the dog to move around and take short runs.	2
2021-08-26 17:20:56	Yes, I agree to participate in the research	33		Feminine	4	White	1	Mg	Belo Horizonte	Postgraduate	8	From 4 to 10 minimum wages (R$4,400.00 to R$11,000.00)	3	Yes	1	1	1		0	Water must always be freely available	1	It must be fresh, clean and drinkable	1	Feed	1	0	0	0	0	Food must be offered every day, at least twice a day.	3	It is important, for the health of dogs, that the bowls are cleaned frequently to avoid accumulation of mud or dirt.	1	It is necessary to have a house or shelter for the dog to protect itself	1	Soft surface like mattress or rug	1	0	0	0	0		0	The dog cannot be tied to a rope or chain	1	The dog cannot remain trapped in these places	1	The space must be large enough to allow free movement	1
2021-08-26 17:21:49	Yes, I agree to participate in the research	38		Feminine	4	Brown	2	Casada	Contagem	Incomplete higher education	6	From 4 to 10 minimum wages (R$4,400.00 to R$11,000.00)	3	No	0			Yes	1	Water must always be freely available	1	It must be fresh, clean and drinkable	1	Feed	1	0	0	0	0	Food must be freely available throughout the day	0	It is important, for the health of dogs, that the bowls are cleaned frequently to avoid accumulation of mud or dirt.	1	It is necessary to have a house or shelter for the dog to protect itself	1	Soft surface like mattress or carpet, Cardboard	1	2	0	0	0		0	The dog can be tied to a rope or chain for a period of time, as long as it is released at night or walked to move around.	2	The dog can be trapped during the day and night, as long as it takes walks to move around	2	The space must be large enough to allow free movement	1
2021-08-26 17:23:35	Yes, I agree to participate in the research	57		Feminine	4	White	1	MG	Belo Horizonte	Complete higher education	7	From 2 to 4 minimum wages (R$2,200.00 to R$4,400.00)	2	Yes	1	3	3	Yes	0	Water must always be freely available	1	It must be fresh, clean and drinkable	1	Feed	1	0	0	0	0	Food must be offered every day, at least twice a day.	3	It is important, for the health of dogs, that the bowls are cleaned frequently to avoid accumulation of mud or dirt.	1	It is necessary to have a house or shelter for the dog to protect itself	1	Soft surface such as mattress or carpet, Cardboard, soil, Grass	1	2	3	4	0		0	The dog cannot be tied to a rope or chain	1	The dog cannot remain trapped in these places	1	The space must be large enough to allow free movement	1
2021-08-26 17:38:02	Yes, I agree to participate in the research	63		Masculine	4	White	1	Mg	Belo Horizonte	Incomplete higher education	6	From 2 to 4 minimum wages (R$2,200.00 to R$4,400.00)	2	No	0			Yes	1	Water should be given one or more times a day, and there is no problem with lack of water during certain periods.	2	It must be fresh, clean and drinkable	1	Feed, Food scraps, Homemade natural diet	1	2	3	0	0	I do not know how to answer	5	It is important, for the health of dogs, that the bowls are cleaned frequently to avoid accumulation of mud or dirt.	1	It is necessary to have a house or shelter for the dog to protect itself	1	Cardboard	0	2	0	0	0		0	The dog can be tied to a rope or chain for a period of time, as long as it is released at night or walked to move around.	2	The dog can be trapped during the day and night, as long as it takes walks to move around	2	The space may be limited, but it should at least allow the dog to move around and take short runs.	2
2021-08-26 17:38:26	Yes, I agree to participate in the research	24		Feminine	4	White	1	Acre	Rio Branco	Complete higher education	7	I prefer not to inform	6	Yes	1	1	1		0	Water must always be freely available	1	It must be fresh, clean and drinkable	1	Feed, natural diet made at home	1	2	0	0	0	Food must be offered every day, at least twice a day.	3	It is important, for the health of dogs, that the bowls are cleaned frequently to avoid accumulation of mud or dirt.	1	It is necessary to have a house or shelter for the dog to protect itself	1	Soft surface like mattress or rug	1	0	0	0	0		0	The dog can be tied to a rope or chain for a period of time, as long as it is released at night or walked to move around.	2	The dog may be trapped during the day but released at night.	3	The space may be limited, but it should at least allow the dog to move around and take short runs.	2
2021-08-26 17:40:31	Yes, I agree to participate in the research	29		Feminine	4	White	1	Minas Gerais	Belo Horizonte	Postgraduate	8	From 2 to 4 minimum wages (R$2,200.00 to R$4,400.00)	2	Yes	1	2	2	Yes	0	Water must always be freely available	1	It must be fresh, clean and drinkable	1	Feed	1	0	0	0	0	Food must be offered every day, at least twice a day.	3	It is important, for the health of dogs, that the bowls are cleaned frequently to avoid accumulation of mud or dirt.	1	It is necessary to have a house or shelter for the dog to protect itself	1	Soft surface like mattress or rug	0	0	0	0	0		0	The dog cannot be tied to a rope or chain	1	The dog cannot remain trapped in these places	1	The space must be large enough to allow free movement	1
2021-08-26 17:54:33	Yes, I agree to participate in the research	52		Feminine	4	White	1	Minas gerais	Belo Horizonte	Postgraduate	8	From 4 to 10 minimum wages (R$4,400.00 to R$11,000.00)	3	No	0			Yes	1	Water must always be freely available	1	It must be fresh, clean and drinkable	1	Feed	1	0	0	0	0	Food must be offered every day, at least twice a day.	3	It is important, for the health of dogs, that the bowls are cleaned frequently to avoid accumulation of mud or dirt.	1	It is necessary to have a house or shelter for the dog to protect itself	1	Soft surface like mattress or rug	0	0	0	0	0		0	The dog cannot be tied to a rope or chain	1	The dog cannot remain trapped in these places	1	The space must be large enough to allow free movement	1
2021-08-26 18:00:32	Yes, I agree to participate in the research	62		Feminine	4	Brown	2	Minas Gerais	Belo Horizonte	Complete higher education	7	From 4 to 10 minimum wages (R$4,400.00 to R$11,000.00)	3	No	0	I don't have		Yes	1	Water must always be freely available	1	It must be fresh, clean and drinkable	1	Feed, Food scraps	1	0	3	0	0	Food must be offered every day, once a day	2	It is important, for the health of dogs, that the bowls are cleaned frequently to avoid accumulation of mud or dirt.	1	It is necessary to have a house or shelter for the dog to protect itself	1	Soft surface like mattress or rug	0	0	0	0	0		0	The dog can be tied to a rope or chain for a period of time, as long as it is released at night or walked to move around.	2	The dog may be trapped during the day but released at night.	3	The space may be limited, but it should at least allow the dog to move around and take short runs.	2
2021-08-26 18:07:26	Yes, I agree to participate in the research	35		Feminine	4	White	1	Minas Gerais	Belo Horizonte	Postgraduate	8	From 4 to 10 minimum wages (R$4,400.00 to R$11,000.00)	3	Yes	1	6	6	Yes	0	Water must always be freely available	1	It must be fresh, clean and drinkable	1	Feed, natural diet made at home	1	2	0	0	0	Food must be offered every day, at least twice a day.	3	It is important, for the health of dogs, that the bowls are cleaned frequently to avoid accumulation of mud or dirt.	1	It is necessary to have a house or shelter for the dog to protect itself	1	Soft surface such as mattress or carpet, Cardboard, soil, Grass	0	2	3	4	0		0	The dog cannot be tied to a rope or chain	1	The dog cannot remain trapped in these places	1	The space may be limited, but it should at least allow the dog to move around and take short runs.	2
2021-08-26 18:09:14	Yes, I agree to participate in the research	Francimara ferreira da silva		Feminine	4	Brown	2	Minas gersis	Itabirito	Complete high school	5	I prefer not to inform	6	Yes	1	Two	2		0	Water must always be freely available	1	It must be fresh, clean and drinkable	1	Feed	1	0	0	0	0	Food must be offered every day, at least twice a day.	3	It is important, for the health of dogs, that the bowls are cleaned frequently to avoid accumulation of mud or dirt.	1	It is necessary to have a house or shelter for the dog to protect itself	1	Soft surface like mattress or rug	0	0	0	0	0		0	The dog cannot be tied to a rope or chain	1	The dog cannot remain trapped in these places	1	The space must be large enough to allow free movement	1
2021-08-26 18:17:52	Yes, I agree to participate in the research	30		Feminine	4	White	1	MG	BH	Postgraduate	8	From 2 to 4 minimum wages (R$2,200.00 to R$4,400.00)	2	No	0			Yes	1	Water must always be freely available	1	It must be fresh, clean and drinkable	1	Feed, natural diet made at home	1	2	0	0	0	Food must be offered every day, at least twice a day.	3	It is important, for the health of dogs, that the bowls are cleaned frequently to avoid accumulation of mud or dirt.	1	It is necessary to have a house or shelter for the dog to protect itself	1	Soft surface like mattress or carpet, Grass	0	0	3	0	0		0	The dog can be tied to a rope or chain for a period of time, as long as it is released at night or walked to move around.	2	The dog cannot remain trapped in these places	1	The space may be limited, but it should at least allow the dog to move around and take short runs.	2
2021-08-26 18:21:23	Yes, I agree to participate in the research	60		Masculine	4	Brown	2	Mina Gerais	Belo Horizonte	Complete higher education	7	Up to 2 minimum wages (R$2,200.00)	1	No	0			Yes	1	Water must always be freely available	1	It must be fresh, clean and drinkable	1	Feed, Food scraps	1	0	3	0	0	Food must be offered every day, at least twice a day.	3	It is important, for the health of dogs, that the bowls are cleaned frequently to avoid accumulation of mud or dirt.	1	It is necessary to have a house or shelter for the dog to protect itself	1	Soft surface like mattress or rug	0	0	0	0	0		0	The dog cannot be tied to a rope or chain	1	The dog can be trapped during the day and night, as long as it takes walks to move around	2	The space may be limited, but it should at least allow the dog to move around and take short runs.	2
2021-08-26 18:27:06	Yes, I agree to participate in the research	42		Masculine	4	White	1	Casado	Belo Horizonte	Complete primary education	3	From 4 to 10 minimum wages (R$4,400.00 to R$11,000.00)	3	No	0			Yes	1	Water must always be freely available	1	It must be fresh, clean and drinkable	1	Feed, natural diet made at home	1	2	0	0	0	Food must be freely available throughout the day	0	It is important, for the health of dogs, that the bowls are cleaned frequently to avoid accumulation of mud or dirt.	1	It is necessary to have a house or shelter for the dog to protect itself	1	Soft surface like mattress or rug	0	0	0	0	0		0	The dog cannot be tied to a rope or chain	1	The dog cannot remain trapped in these places	1	The space must be large enough to allow free movement	1
2021-08-26 18:34:34	Yes, I agree to participate in the research	47		Feminine	4	White	1	MG	Belo Horizonte	Complete higher education	7	Up to 2 minimum wages (R$2,200.00)	1	Yes	1	1	1		0	Water must always be freely available	1	It must be fresh, clean and drinkable	1	Feed	1	0	0	0	0	Food must be freely available throughout the day	0	It is important, for the health of dogs, that the bowls are cleaned frequently to avoid accumulation of mud or dirt.	1	It is necessary to have a house or shelter for the dog to protect itself	1	Soft surface like mattress or rug	0	0	0	0	0		0	The dog cannot be tied to a rope or chain	1	I do not know how to answer	5	The space must be large enough to allow free movement	1
2021-08-26 18:38:10	Yes, I agree to participate in the research	29		Feminine	4	White	1	Minas Gerais	Betim	Postgraduate	8	From 4 to 10 minimum wages (R$4,400.00 to R$11,000.00)	3	Yes	1	1	1		0	Water must always be freely available	1	It must be fresh, clean and drinkable	1	Feed, natural diet made at home	1	2	0	0	0	Food must be freely available throughout the day	0	It is important, for the health of dogs, that the bowls are cleaned frequently to avoid accumulation of mud or dirt.	1	It is necessary to have a house or shelter for the dog to protect itself	1	Soft surface like mattress or rug	0	0	0	0	0		0	The dog cannot be tied to a rope or chain	1	The dog cannot remain trapped in these places	1	The space must be large enough to allow free movement	1
2021-08-26 18:39:06	Yes, I agree to participate in the research	32		Feminine	4	Brown	2	Minas Gerais	Belo Horizonte	Postgraduate	8	From 4 to 10 minimum wages (R$4,400.00 to R$11,000.00)	3	No	0			No	2	Water must always be freely available	1	It must be fresh, clean and drinkable	1	Feed	1	0	0	0	0	Food must be offered every day, at least twice a day.	3	It is important, for the health of dogs, that the bowls are cleaned frequently to avoid accumulation of mud or dirt.	1	It is necessary to have a house or shelter for the dog to protect itself	1	Soft surface like mattress or rug	0	0	0	0	0		0	The dog cannot be tied to a rope or chain	1	The dog cannot remain trapped in these places	1	The space must be large enough to allow free movement	1
2021-08-26 18:40:58	Yes, I agree to participate in the research	36		Feminine	4	Brown	2	Minas Gerais	Belo Horizonte	Postgraduate	8	From 4 to 10 minimum wages (R$4,400.00 to R$11,000.00)	3	Yes	1	1	1		0	Water must always be freely available	1	It must be fresh, clean and drinkable	1	Feed	1	0	0	0	0	Food must be offered every day, at least twice a day.	3	It is important, for the health of dogs, that the bowls are cleaned frequently to avoid accumulation of mud or dirt.	1	It is necessary to have a house or shelter for the dog to protect itself	1	Soft surface like mattress or rug	0	0	0	0	0		0	The dog cannot be tied to a rope or chain	1	The dog cannot remain trapped in these places	1	The space must be large enough to allow free movement	1
2021-08-26 18:41:01	Yes, I agree to participate in the research	64		Feminine	4	White	1	Minas	Bh	Postgraduate	8	From 4 to 10 minimum wages (R$4,400.00 to R$11,000.00)	3	No	0			Yes	1	Water must always be freely available	1	It must be fresh, clean and drinkable	1	Feed	1	0	0	0	0	Food must be freely available throughout the day	0	It is important, for the health of dogs, that the bowls are cleaned frequently to avoid accumulation of mud or dirt.	1	It is necessary to have a house or shelter for the dog to protect itself	1	Soft surface like mattress or rug	0	0	0	0	0		0	The dog cannot be tied to a rope or chain	1	The dog may be trapped during the day but released at night.	3	The space must be large enough to allow free movement	1
2021-08-26 18:43:50	Yes, I agree to participate in the research	52		Feminine	4	White	1	MG	Belo Horizonte	Complete high school	5	From 2 to 4 minimum wages (R$2,200.00 to R$4,400.00)	2	Yes	1	6	6	Yes	0	Water must always be freely available	1	It must be fresh, clean and drinkable	1	Feed	1	0	0	0	0	Food must be freely available throughout the day	0	It is important, for the health of dogs, that the bowls are cleaned frequently to avoid accumulation of mud or dirt.	1	It is necessary to have a house or shelter for the dog to protect itself	1	Soft surface like mattress or rug	0	0	0	0	0		0	The dog cannot be tied to a rope or chain	1	The dog cannot remain trapped in these places	1	The space must be large enough to allow free movement	1
2021-08-26 18:48:02	Yes, I agree to participate in the research	60		Feminine	4	Brown	2	Minas Gerais	Lagoa Santa	Complete higher education	7	From 4 to 10 minimum wages (R$4,400.00 to R$11,000.00)	3	Yes	1	15	15		0	Water must always be freely available	1	It must be fresh, clean and drinkable	1	Feed	1	0	0	0	0	Food must be offered every day, at least twice a day.	3	It is important, for the health of dogs, that the bowls are cleaned frequently to avoid accumulation of mud or dirt.	1	It is necessary to have a house or shelter for the dog to protect itself	1	Soft surface like mattress or rug	0	0	0	0	0		0	The dog cannot be tied to a rope or chain	1	The dog cannot remain trapped in these places	1	The space must be large enough to allow free movement	1
2021-08-26 18:50:36	Yes, I agree to participate in the research	34		Masculine	4	White	1	MG	BH	Complete higher education	7	Above 20 minimum wages (>R$22,000.00)	5	Yes	1	2	2	Yes	0	Water must always be freely available	1	It must be fresh, clean and drinkable	1	Feed, natural diet made at home	1	2	0	0	0	Food must be offered every day, at least twice a day.	3	It is important, for the health of dogs, that the bowls are cleaned frequently to avoid accumulation of mud or dirt.	1	It is necessary to have a house or shelter for the dog to protect itself	1	Soft surface like mattress or rug	0	0	0	0	0		0	The dog cannot be tied to a rope or chain	1	The dog cannot remain trapped in these places	1	The space must be large enough to allow free movement	1
2021-08-26 19:00:10	Yes, I agree to participate in the research	25		Feminine	4	I prefer not to inform	6	MG	BH	Complete higher education	7	I prefer not to inform	6	Yes	1	1	1		0	Water must always be freely available	1	It must be fresh, clean and drinkable	1	Feed, natural diet made at home	1	2	0	0	0	Food must be offered every day, at least twice a day.	3	It is important, for the health of dogs, that the bowls are cleaned frequently to avoid accumulation of mud or dirt.	1	It is necessary to have a house or shelter for the dog to protect itself	1	Soft surface like mattress or carpet, Grass	0	0	3	0	0		0	The dog cannot be tied to a rope or chain	1	The dog cannot remain trapped in these places	1	The space must be large enough to allow free movement	1
2021-08-26 19:02:49	Yes, I agree to participate in the research	33		Masculine	4	White	1	MG	Prudente de Morais	Postgraduate	8	From 4 to 10 minimum wages (R$4,400.00 to R$11,000.00)	3	Yes	1	4	4		0	Water must always be freely available	1	It must be fresh, clean and drinkable	1	Feed	1	0	0	0	0	Food must be offered every day, once a day	2	It is important, for the health of dogs, that the bowls are cleaned frequently to avoid accumulation of mud or dirt.	1	It is necessary to have a house or shelter for the dog to protect itself	1	Soft surface like mattress or rug	0	0	0	0	0		0	The dog cannot be tied to a rope or chain	1	The dog cannot remain trapped in these places	1	The space may be limited, but it should at least allow the dog to move around and take short runs.	2
2021-08-26 19:06:46	Yes, I agree to participate in the research	52		Feminine	4	White	1	sp	itatiba	Complete higher education	7	Above 20 minimum wages (>R$22,000.00)	5	Yes	1	2	2		0	Water must always be freely available	1	It must be fresh, clean and drinkable	1	Feed	1	0	0	0	0	Food must be offered every day, at least twice a day.	3	It is important, for the health of dogs, that the bowls are cleaned frequently to avoid accumulation of mud or dirt.	1	It is necessary to have a house or shelter for the dog to protect itself	1	Soft surface like mattress or rug	0	0	0	0	0		0	The dog cannot be tied to a rope or chain	1	The dog cannot remain trapped in these places	1	The space must be large enough to allow free movement	1
2021-08-26 19:07:36	Yes, I agree to participate in the research	64		Feminine	4	Brown	2	MG	Belo Horizonte	Complete high school	5	From 4 to 10 minimum wages (R$4,400.00 to R$11,000.00)	3	Yes	1	1	1		0	Water must always be freely available	1	It must be fresh, clean and drinkable	1	Feed	1	0	0	0	0	Food must be offered every day, at least twice a day.	3	It is important, for the health of dogs, that the bowls are cleaned frequently to avoid accumulation of mud or dirt.	1	It is necessary to have a house or shelter for the dog to protect itself	1	Soft surface like mattress or rug	0	0	0	0	0		0	The dog can be tied to a rope or chain for a period of time, as long as it is released at night or walked to move around.	2	The dog can be trapped during the day and night, as long as it takes walks to move around	2	The space must be large enough to allow free movement	1
2021-08-26 19:18:30	Yes, I agree to participate in the research	36		Feminine	4	Brown	2	MG	Lagoa da Prata	Postgraduate	8	Above 20 minimum wages (>R$22,000.00)	5	Yes	1	2	2		0	Water must always be freely available	1	It must be fresh, clean and drinkable	1	Feed, natural diet made at home	1	2	0	0	0	Food must be offered every day, at least twice a day.	3	It is important, for the health of dogs, that the bowls are cleaned frequently to avoid accumulation of mud or dirt.	1	It is necessary to have a house or shelter for the dog to protect itself	1	Soft surface like mattress or carpet, Grass	0	0	3	0	0		0	The dog cannot be tied to a rope or chain	1	The dog cannot remain trapped in these places	1	The space must be large enough to allow free movement	1
2021-08-26 19:20:46	Yes, I agree to participate in the research	57		Masculine	4	Brown	2	Florida	West Palm Beach	Incomplete higher education	6	From 10 to 20 minimum wages (R$11,000.00 to R$22,000.00)	4	Yes	1	1	1		0	Water must always be freely available	1	It must be fresh, clean and drinkable	1	Feed	1	0	0	0	0	Food must be offered every day, at least twice a day.	3	It is important, for the health of dogs, that the bowls are cleaned frequently to avoid accumulation of mud or dirt.	1	It is necessary to have a house or shelter for the dog to protect itself	1	Soft surface like mattress or rug	0	0	0	0	0		0	The dog cannot be tied to a rope or chain	1	The dog cannot remain trapped in these places	1	The space may be limited, but it should at least allow the dog to move around and take short runs.	2
2021-08-26 19:23:21	Yes, I agree to participate in the research	33		Masculine	4	White	1	Minas Gerais	Belo Horizonte	Postgraduate	8	From 4 to 10 minimum wages (R$4,400.00 to R$11,000.00)	3	Yes	1	3	3		0	Water must always be freely available	1	It must be fresh, clean and drinkable	1	Feed	1	0	0	0	0	Food must be freely available throughout the day	0	It is important, for the health of dogs, that the bowls are cleaned frequently to avoid accumulation of mud or dirt.	1	It is necessary to have a house or shelter for the dog to protect itself	1	Soft surface like mattress or rug	0	0	0	0	0		0	The dog cannot be tied to a rope or chain	1	The dog cannot remain trapped in these places	1	The space must be large enough to allow free movement	1
2021-08-26 19:24:19	Yes, I agree to participate in the research	56		Feminine	4	White	1	Minas Gerais	Rio Acima	Complete higher education	7	I prefer not to inform	6	Yes	1	05	5	Yes	0	Water must always be freely available	1	It must be fresh, clean and drinkable	1	Feed, Food scraps, Homemade natural diet	1	2	3	0	0	Food must be offered every day, at least twice a day.	3	It is important, for the health of dogs, that the bowls are cleaned frequently to avoid accumulation of mud or dirt.	1	It is necessary to have a house or shelter for the dog to protect itself	1	Soft surface such as mattress or carpet, Cardboard, soil, Grass	0	2	3	4	0		0	The dog cannot be tied to a rope or chain	1	The dog cannot remain trapped in these places	1	The space may be limited, but it should at least allow the dog to move around and take short runs.	2
2021-08-26 19:30:06	Yes, I agree to participate in the research	62		Feminine	4	White	1	Minas Gerais	Belo Horizonte	Complete higher education	7	From 4 to 10 minimum wages (R$4,400.00 to R$11,000.00)	3	Yes	1	01	1		0	Water must always be freely available	1	It must be fresh, clean and drinkable	1	Feed	1	0	0	0	0	Food must be offered every day, at least twice a day.	3	It is important, for the health of dogs, that the bowls are cleaned frequently to avoid accumulation of mud or dirt.	1	It is necessary to have a house or shelter for the dog to protect itself	1	Soft surface like mattress or rug	0	0	0	0	0		0	The dog can be tied to a rope or chain for a period of time, as long as it is released at night or walked to move around.	2	The dog can be trapped during the day and night, as long as it takes walks to move around	2	The space may be limited, but it should at least allow the dog to move around and take short runs.	2
2021-08-26 19:31:13	Yes, I agree to participate in the research	62		Masculine	4	Brown	2	Minas Gerais	Belo Horizonte	Complete higher education	7	From 4 to 10 minimum wages (R$4,400.00 to R$11,000.00)	3	No	0			Yes	1	Water should be given one or more times a day, and there is no problem with lack of water during certain periods.	2	It must be fresh, clean and drinkable	1	Feed	1	0	0	0	0	Food must be offered every day, at least twice a day.	3	It is important, for the health of dogs, that the bowls are cleaned frequently to avoid accumulation of mud or dirt.	1	It is necessary to have a house or shelter for the dog to protect itself	1	Soft surface like mattress or rug	0	0	0	0	0		0	The dog cannot be tied to a rope or chain	1	The dog cannot remain trapped in these places	1	The space must be large enough to allow free movement	1
2021-08-26 19:31:27	Yes, I agree to participate in the research	28		Masculine	4	White	1	MG	BH	Postgraduate	8	From 4 to 10 minimum wages (R$4,400.00 to R$11,000.00)	3	Yes	1	1	1	Yes	0	Water must always be freely available	1	It must be fresh, clean and drinkable	1	Feed, natural diet made at home	1	2	0	0	0	Food must be offered every day, at least twice a day.	3	It is important, for the health of dogs, that the bowls are cleaned frequently to avoid accumulation of mud or dirt.	1	It is necessary to have a house or shelter for the dog to protect itself	1	Any place that is not wet, with some coating	0	0	0	0	0		0	The dog can be tied to a rope or chain for a period of time, as long as it is released at night or walked to move around.	2	The dog can be trapped during the day and night, as long as it takes walks to move around	2	The space must be large enough to allow free movement	1
2021-08-26 19:34:36	Yes, I agree to participate in the research	67		Feminine	4	I prefer not to inform	6	Minas Gerais	Belo Horizonte	Postgraduate	8	From 10 to 20 minimum wages (R$11,000.00 to R$22,000.00)	4	No	0	I don't have		No	2	Water must always be freely available	1	It must be fresh, clean and drinkable	1	Feed, a little chicken etc	1	0	0	0	0	Food must be freely available throughout the day	0	It is important, for the health of dogs, that the bowls are cleaned frequently to avoid accumulation of mud or dirt.	1	It is necessary to have a house or shelter for the dog to protect itself	1	Soft surface like mattress or rug	1	0	0	0	0		0	The dog cannot be tied to a rope or chain	1	The dog cannot remain trapped in these places	1	The space may be limited, but it should at least allow the dog to move around and take short runs.	2
2021-08-26 19:35:03	Yes, I agree to participate in the research	35		Feminine	4	Brown	2	Bahia	Feira de Santana	Complete higher education	7	From 2 to 4 minimum wages (R$2,200.00 to R$4,400.00)	2	Yes	1	1	1	Yes	0	Water must always be freely available	1	It must be fresh, clean and drinkable	1	Feed	1	0	0	0	0	Food must be offered every day, at least twice a day.	3	It is important, for the health of dogs, that the bowls are cleaned frequently to avoid accumulation of mud or dirt.	1	It is necessary to have a house or shelter for the dog to protect itself	1	Soft surface like mattress or rug	1	0	0	0	0		0	The dog can be tied to a rope or chain for a period of time, as long as it is released at night or walked to move around.	2	The dog can be trapped during the day and night, as long as it takes walks to move around	2	The space must be large enough to allow free movement	1
2021-08-26 19:36:48	Yes, I agree to participate in the research	51		Masculine	4	Black	3	MG	Ribeirão das Neves	Complete high school	5	From 2 to 4 minimum wages (R$2,200.00 to R$4,400.00)	2	Yes	1	4 dogs	4	Yes	0	Water must always be freely available	1	It must be fresh, clean and drinkable	1	Feed, Food scraps	1	0	3	0	0	Food must be offered every day, at least twice a day.	3	It is important, for the health of dogs, that the bowls are cleaned frequently to avoid accumulation of mud or dirt.	1	It is necessary to have a house or shelter for the dog to protect itself	1	Soft surface like mattress or carpet, Cardboard	1	2	0	0	0		0	The dog cannot be tied to a rope or chain	1	The dog cannot remain trapped in these places	1	The space must be large enough to allow free movement	1
2021-08-26 19:38:37	Yes, I agree to participate in the research	35		Masculine	4	White	1	Rio de janeiro	Rio de janeiro	Incomplete higher education	6	From 4 to 10 minimum wages (R$4,400.00 to R$11,000.00)	3	Yes	1	1	1		0	Water must always be freely available	1	It must be fresh, clean and drinkable	1	Food, Fruits, vegetables, biscuits	1	0	0	0	0	Food must be freely available throughout the day	0	It is important, for the health of dogs, that the bowls are cleaned frequently to avoid accumulation of mud or dirt.	1	It is necessary to have a house or shelter for the dog to protect itself	1	Soft surface like mattress or rug	1	0	0	0	0		0	The dog cannot be tied to a rope or chain	1	The dog cannot remain trapped in these places	1	The space must be large enough to allow free movement	1
2021-08-26 19:40:03	Yes, I agree to participate in the research	26		Feminine	4	White	1	Minas Gerais	Belo Horizonte	Incomplete higher education	6	From 2 to 4 minimum wages (R$2,200.00 to R$4,400.00)	2	No	0			Yes	1	Water must always be freely available	1	It must be fresh, clean and drinkable	1	Food, Vegetables and fruits	1	0	0	0	0	Food must be offered every day, at least twice a day.	3	It is important, for the health of dogs, that the bowls are cleaned frequently to avoid accumulation of mud or dirt.	1	It is necessary to have a house or shelter for the dog to protect itself	1	Soft surface like mattress or rug	1	0	0	0	0		0	The dog cannot be tied to a rope or chain	1	The dog cannot remain trapped in these places	1	The space may be limited, but it should at least allow the dog to move around and take short runs.	2
2021-08-26 19:44:07	Yes, I agree to participate in the research	58		Feminine	4	I prefer not to inform	6	Mg	Nova lima	Complete higher education	7	I prefer not to inform	6	Yes	1	4	4		0	Water must always be freely available	1	It must be fresh, clean and drinkable	1	Feed	1	0	0	0	0	Food must be offered every day, at least twice a day.	3	It is important, for the health of dogs, that the bowls are cleaned frequently to avoid accumulation of mud or dirt.	1	It is necessary to have a house or shelter for the dog to protect itself	1	Soft surface like mattress or rug	1	0	0	0	0		0	The dog cannot be tied to a rope or chain	1	The dog can be trapped during the day and night, as long as it takes walks to move around	2	The space may be limited, but it should at least allow the dog to move around and take short runs.	2
2021-08-26 19:45:48	Yes, I agree to participate in the research	52		Feminine	4	White	1	Florida	Boynton Beach	Complete primary education	3	Above 20 minimum wages (>R$22,000.00)	5	Yes	1	2	2		0	Water must always be freely available	1	It must be fresh, clean and drinkable	1	Feed	1	0	0	0	0	Food must be offered every day, at least twice a day.	3	It is important, for the health of dogs, that the bowls are cleaned frequently to avoid accumulation of mud or dirt.	1	It is necessary to have a house or shelter for the dog to protect itself	1	Soft surface like mattress or rug	1	0	0	0	0		0	The dog cannot be tied to a rope or chain	1	The dog cannot remain trapped in these places	1	The space must be large enough to allow free movement	1
2021-08-26 19:50:10	Yes, I agree to participate in the research	Auriane		Feminine	4	Yellow	4	Minas gerais	Belo Horizonte	Complete high school	5	Up to 2 minimum wages (R$2,200.00)	1	Yes	1	1	1		0	Water must always be freely available	1	It must be fresh, clean and drinkable	1	Feed	1	0	0	0	0	Food must be offered every day, at least twice a day.	3	It is important, for the health of dogs, that the bowls are cleaned frequently to avoid accumulation of mud or dirt.	1	It is necessary to have a house or shelter for the dog to protect itself	1	Soft surface like mattress or rug	1	0	0	0	0		0	The dog can be tied to a rope or chain for a period of time, as long as it is released at night or walked to move around.	2	The dog may be trapped during the day but released at night.	3	The space must be large enough to allow free movement	1
2021-08-26 19:51:09	Yes, I agree to participate in the research	57		Feminine	4	White	1	Minas Gerais	Belo Horizonte	Complete higher education	7	I prefer not to inform	6	Yes	1	1(one)	1		0	Water must always be freely available	1	It must be fresh, clean and drinkable	1	Food, Fruit and bread	1	0	0	0	0	Food must be offered every day, at least twice a day.	3	It is important, for the health of dogs, that the bowls are cleaned frequently to avoid accumulation of mud or dirt.	1	It is necessary to have a house or shelter for the dog to protect itself	1	Soft surface like mattress or rug	1	0	0	0	0		0	The dog cannot be tied to a rope or chain	1	The dog cannot remain trapped in these places	1	The space may be limited, but it should at least allow the dog to move around and take short runs.	2
2021-08-26 19:57:18	Yes, I agree to participate in the research	48		Feminine	4	White	1	MG	Belo Horizonte	Postgraduate	8	I prefer not to inform	6	Yes	1	2	2		0	Water must always be freely available	1	It must be fresh, clean and drinkable	1	Feed, Supplement	1	0	0	0	0	Food must be offered every day, at least twice a day.	3	It is important, for the health of dogs, that the bowls are cleaned frequently to avoid accumulation of mud or dirt.	1	It is necessary to have a house or shelter for the dog to protect itself	1	Soft surface like mattress or rug	1	0	0	0	0		0	The dog cannot be tied to a rope or chain	1	The dog cannot remain trapped in these places	1	The space must be large enough to allow free movement	1
2021-08-26 20:04:01	Yes, I agree to participate in the research	71		Masculine	4	White	1	Ba	Salvador	Postgraduate	8	From 10 to 20 minimum wages (R$11,000.00 to R$22,000.00)	4	No	0	None		Yes	1	Water must always be freely available	1	It must be fresh, clean and drinkable	1	Feed	1	0	0	0	0	Food must be offered every day, once a day	2	It is important, for the health of dogs, that the bowls are cleaned frequently to avoid accumulation of mud or dirt.	1	It is necessary to have a house or shelter for the dog to protect itself	1	Soft surface like mattress or rug	1	0	0	0	0		0	The dog can be tied to a rope or chain for a period of time, as long as it is released at night or walked to move around.	2	The dog cannot remain trapped in these places	1	The space must be large enough to allow free movement	1
2021-08-26 20:04:06	Yes, I agree to participate in the research	29		Feminine	4	White	1	Minas Gerais	Belo Horizonte	Postgraduate	8	From 2 to 4 minimum wages (R$2,200.00 to R$4,400.00)	2	No	0	0		Yes	1	Water must always be freely available	1	It must be fresh, clean and drinkable	1	Feed	1	0	0	0	0	Food must be offered every day, at least twice a day.	3	It is important, for the health of dogs, that the bowls are cleaned frequently to avoid accumulation of mud or dirt.	1	It is necessary to have a house or shelter for the dog to protect itself	1	Soft surface such as mattress or carpet, soil, Grass	1	0	3	4	0		0	The dog can be tied to a rope or chain for a period of time, as long as it is released at night or walked to move around.	2	The dog may be trapped during the day but released at night.	3	The space may be limited, but it should at least allow the dog to move around and take short runs.	2
2021-08-26 20:04:46	Yes, I agree to participate in the research	40		Feminine	4	White	1	Bahia	Salvador	Postgraduate	8	From 2 to 4 minimum wages (R$2,200.00 to R$4,400.00)	2	No	0			Yes	1	Water must always be freely available	1	It must be fresh, clean and drinkable	1	Feed, natural diet made at home	1	2	0	0	0	Food must be offered every day, at least twice a day.	3	It is important, for the health of dogs, that the bowls are cleaned frequently to avoid accumulation of mud or dirt.	1	It is necessary to have a house or shelter for the dog to protect itself	1	Soft surface like mattress or rug	1	0	0	0	0		0	The dog cannot be tied to a rope or chain	1	The dog may be trapped during the day but released at night.	3	The space must be large enough to allow free movement	1
2021-08-26 20:09:14	Yes, I agree to participate in the research	34		Masculine	4	Brown	2	Bahia	Feira de santana	Postgraduate	8	From 10 to 20 minimum wages (R$11,000.00 to R$22,000.00)	4	Yes	1	2	2		0	Water must always be freely available	1	It must be fresh, clean and drinkable	1	Feed	1	0	0	0	0	Food must be offered every day, at least twice a day.	3	It is important, for the health of dogs, that the bowls are cleaned frequently to avoid accumulation of mud or dirt.	1	It is necessary to have a house or shelter for the dog to protect itself	1	Soft surface like mattress or rug	1	0	0	0	0		0	The dog can be tied to a rope or chain for a period of time, as long as it is released at night or walked to move around.	2	The dog can be trapped during the day and night, as long as it takes walks to move around	2	The space must be large enough to allow free movement	1
2021-08-26 20:09:34	Yes, I agree to participate in the research	34		Feminine	4	Brown	2	Minas Gerais	Nova Lima	Postgraduate	8	Above 20 minimum wages (>R$22,000.00)	5	Yes	1	1	1		0	Water must always be freely available	1	It must be fresh, clean and drinkable	1	Feed, natural diet made at home	1	2	0	0	0	Food must be offered every day, at least twice a day.	3	It is important, for the health of dogs, that the bowls are cleaned frequently to avoid accumulation of mud or dirt.	1	It is necessary to have a house or shelter for the dog to protect itself	1	Soft surface like mattress or carpet, Grass	1	0	3	0	0		0	The dog cannot be tied to a rope or chain	1	The dog cannot remain trapped in these places	1	The space must be large enough to allow free movement	1
2021-08-26 20:14:46	Yes, I agree to participate in the research	29		Feminine	4	Black	3	Minas gerais	Belo Horizonte	Incomplete higher education	6	Up to 2 minimum wages (R$2,200.00)	1	Yes	1	2	2	Yes	0	Water must always be freely available	1	It must be fresh, clean and drinkable	1	Feed	1	0	0	0	0	Food must be offered every day, at least twice a day.	3	It is important, for the health of dogs, that the bowls are cleaned frequently to avoid accumulation of mud or dirt.	1	It is necessary to have a house or shelter for the dog to protect itself	1	Soft surface like mattress or carpet, Cardboard	1	2	0	0	0		0	The dog can be tied to a rope or chain for a period of time, as long as it is released at night or walked to move around.	2	The dog may be trapped during the day but released at night.	3	The space must be large enough to allow free movement	1
2021-08-26 20:23:54	Yes, I agree to participate in the research	29		Masculine	4	White	1	Mg	Para de minas	Complete high school	5	I prefer not to inform	6	Yes	1	2	2	Yes	0	Water must always be freely available	1	It must be fresh, clean and drinkable	1	Feed	1	0	0	0	0	Food must be freely available throughout the day	0	It is important, for the health of dogs, that the bowls are cleaned frequently to avoid accumulation of mud or dirt.	1	It is necessary to have a house or shelter for the dog to protect itself	1	Soft surface like mattress or rug	1	0	0	0	0		0	The dog cannot be tied to a rope or chain	1	The dog can be trapped during the day and night, as long as it takes walks to move around	2	The space must be large enough to allow free movement	1
2021-08-26 20:31:45	Yes, I agree to participate in the research	56		Feminine	4	White	1	MG	Lagoa Santa	Postgraduate	8	I prefer not to inform	6	Yes	1	3	3		0	Water must always be freely available	1	It must be fresh, clean and drinkable	1	Feed, natural diet made at home	1	2	0	0	0	Food must be offered every day, at least twice a day.	3	It is important, for the health of dogs, that the bowls are cleaned frequently to avoid accumulation of mud or dirt.	1	It is necessary to have a house or shelter for the dog to protect itself	1	Soft surface like mattress or rug	1	0	0	0	0		0	The dog cannot be tied to a rope or chain	1	I do not know how to answer	5	The space may be limited, but it should at least allow the dog to move around and take short runs.	2
2021-08-26 20:33:16	Yes, I agree to participate in the research	64		Feminine	4	White	1	Casada	BH	Complete high school	5	I prefer not to inform	6	No	0			Yes	1	Water must always be freely available	1	It must be fresh, clean and drinkable	1	Food, Fruits and vegetables cooked without seasoning	1	0	0	0	0	Food must be offered every day, at least twice a day.	3	It is important, for the health of dogs, that the bowls are cleaned frequently to avoid accumulation of mud or dirt.	1	It is necessary to have a house or shelter for the dog to protect itself	1	Soft surface like mattress or rug	1	0	0	0	0		0	The dog cannot be tied to a rope or chain	1	The dog cannot remain trapped in these places	1	The space must be large enough to allow free movement	1
2021-08-26 20:34:19	Yes, I agree to participate in the research	62		Masculine	4	White	1	Mg	Belo Horizonte	Complete high school	5	From 10 to 20 minimum wages (R$11,000.00 to R$22,000.00)	4	No	0			No	2	Water should be given one or more times a day, and there is no problem with lack of water during certain periods.	2	It does not need to be clean and drinkable, as it can be, for example, from rain	2	Feed, Food scraps, Homemade natural diet	1	2	3	0	0	Food must be offered every day, at least twice a day.	3	It is important, for the health of dogs, that the bowls are cleaned frequently to avoid accumulation of mud or dirt.	1	It is not necessary to have a house or shelter for the dog to protect itself, as it knows how to hide	2	Soft surface like mattress or carpet, Cardboard	1	2	0	0	0		0	The dog can be tied to a rope or chain for a period of time, as long as it is released at night or walked to move around.	2	The dog can be trapped during the day and night, as long as it takes walks to move around	2	The space may be limited, but it should at least allow the dog to move around and take short runs.	2
2021-08-26 20:38:35	Yes, I agree to participate in the research	30		Feminine	4	Brown	2	MG	BH	Postgraduate	8	From 10 to 20 minimum wages (R$11,000.00 to R$22,000.00)	4	Yes	1	4	4		0	Water must always be freely available	1	It must be fresh, clean and drinkable	1	Feed	1	0	0	0	0	Food must be offered every day, at least twice a day.	3	It is important, for the health of dogs, that the bowls are cleaned frequently to avoid accumulation of mud or dirt.	1	It is necessary to have a house or shelter for the dog to protect itself	1	Soft surface such as mattress or carpet, soil, Grass	1	0	3	4	0		0	The dog cannot be tied to a rope or chain	1	The dog cannot remain trapped in these places	1	The space must be large enough to allow free movement	1
2021-08-26 20:39:31	Yes, I agree to participate in the research	45		Feminine	4	Brown	2	MG	BH	Complete high school	5	Up to 2 minimum wages (R$2,200.00)	1	Yes	1	3	3	Yes	0	Water must always be freely available	1	It must be fresh, clean and drinkable	1	Feed, Food scraps	1	0	3	0	0	Food must be offered every day, at least twice a day.	3	It is important, for the health of dogs, that the bowls are cleaned frequently to avoid accumulation of mud or dirt.	1	It is necessary to have a house or shelter for the dog to protect itself	1	Soft surface like mattress or carpet, Cardboard	1	2	0	0	0		0	The dog cannot be tied to a rope or chain	1	The dog cannot remain trapped in these places	1	The space must be large enough to allow free movement	1
2021-08-26 20:40:34	Yes, I agree to participate in the research	61		Feminine	4	Brown	2	Minas Gerais	Guanhaes	Postgraduate	8	From 4 to 10 minimum wages (R$4,400.00 to R$11,000.00)	3	Yes	1	3	3	Yes	0	Water must always be freely available	1	It must be fresh, clean and drinkable	1	Feed	1	0	0	0	0	Food must be offered every day, at least twice a day.	3	It is important, for the health of dogs, that the bowls are cleaned frequently to avoid accumulation of mud or dirt.	1	It is necessary to have a house or shelter for the dog to protect itself	1	Soft surface like mattress or rug	1	0	0	0	0		0	The dog cannot be tied to a rope or chain	1	The dog may be trapped during the day but released at night.	3	The space must be large enough to allow free movement	1
2021-08-26 20:40:55	Yes, I agree to participate in the research	26		Feminine	4	Black	3	MINAS GERAIS	Belo Horizonte	Complete high school	5	Up to 2 minimum wages (R$2,200.00)	1	Yes	1	3	3	Yes	0	Water must always be freely available	1	It must be fresh, clean and drinkable	1	Feed	1	0	0	0	0	Food must be offered every day, once a day	2	It is important, for the health of dogs, that the bowls are cleaned frequently to avoid accumulation of mud or dirt.	1	It is necessary to have a house or shelter for the dog to protect itself	1	Soft surface like mattress or rug	1	0	0	0	0		0	The dog can be tied to a rope or chain for a period of time, as long as it is released at night or walked to move around.	2	The dog can be trapped during the day and night, as long as it takes walks to move around	2	The space must be large enough to allow free movement	1
2021-08-26 20:43:56	Yes, I agree to participate in the research	42		Feminine	4	White	1	MG	São Sebastião do Paraíso	Postgraduate	8	Above 20 minimum wages (>R$22,000.00)	5	Yes	1	3	3		0	Water must always be freely available	1	It must be fresh, clean and drinkable	1	Feed	1	0	0	0	0	Food must be freely available throughout the day	0	It is important, for the health of dogs, that the bowls are cleaned frequently to avoid accumulation of mud or dirt.	1	It is necessary to have a house or shelter for the dog to protect itself	1	Soft surface such as mattress or carpet, Cardboard, soil, Grass	1	2	3	0	5		0	The dog cannot be tied to a rope or chain	1	The dog can be trapped during the day and night, as long as it takes walks to move around	2	The space may be limited, but it should at least allow the dog to move around and take short runs.	2
2021-08-26 20:45:49	Yes, I agree to participate in the research	32		Feminine	4	White	1	MG	BH	Postgraduate	8	From 10 to 20 minimum wages (R$11,000.00 to R$22,000.00)	4	Yes	1	2	2		0	Water must always be freely available	1	It must be fresh, clean and drinkable	1	Feed, natural diet made at home	1	2	0	0	0	Food must be offered every day, at least twice a day.	3	It is important, for the health of dogs, that the bowls are cleaned frequently to avoid accumulation of mud or dirt.	1	It is necessary to have a house or shelter for the dog to protect itself	1	Soft surface like mattress or rug	1	0	0	0	0		0	The dog cannot be tied to a rope or chain	1	The dog may be trapped during the day but released at night.	3	The space must be large enough to allow free movement	1
2021-08-26 20:49:45	Yes, I agree to participate in the research	63		Masculine	4	White	1	Minas Gerais	Senhora de Oliveira	Complete high school	5	From 4 to 10 minimum wages (R$4,400.00 to R$11,000.00)	3	Yes	1	4	4		0	Water must always be freely available	1	It must be fresh, clean and drinkable	1	Feed, Food scraps	1	0	3	0	0	Food must be offered every day, at least twice a day.	3	It is important, for the health of dogs, that the bowls are cleaned frequently to avoid accumulation of mud or dirt.	1	It is necessary to have a house or shelter for the dog to protect itself	1	Cardboard	0	2	0	0	0		0	The dog can be tied to a rope or chain for a period of time, as long as it is released at night or walked to move around.	2	The dog can be trapped during the day and night, as long as it takes walks to move around	2	The space may be limited, but it should at least allow the dog to move around and take short runs.	2
2021-08-26 20:50:13	Yes, I agree to participate in the research	65		Masculine	4	Brown	2	Minas Gerais	Belo Horizonte	Postgraduate	8	From 4 to 10 minimum wages (R$4,400.00 to R$11,000.00)	3	No	0			Yes	1	Water must always be freely available	1	It must be fresh, clean and drinkable	1	Feed, Food scraps, Homemade natural diet	1	2	3	0	0	Food must be offered every day, once a day	2	It is important, for the health of dogs, that the bowls are cleaned frequently to avoid accumulation of mud or dirt.	1	It is necessary to have a house or shelter for the dog to protect itself	1	Soft surface like mattress or carpet, Cement	1	0	0	0	5		0	The dog can be tied to a rope or chain for a period of time, as long as it is released at night or walked to move around.	2	The dog can be trapped during the day and night, as long as it takes walks to move around	2	The space may be limited, but it should at least allow the dog to move around and take short runs.	2
2021-08-26 20:52:21	Yes, I agree to participate in the research	31		Feminine	4	White	1	Minas Gerais	Juatuba	Complete high school	5	Up to 2 minimum wages (R$2,200.00)	1	Yes	1	5	5		0	Water must always be freely available	1	It must be fresh, clean and drinkable	1	Feed	1	0	0	0	0	Food must be freely available throughout the day	0	It is important, for the health of dogs, that the bowls are cleaned frequently to avoid accumulation of mud or dirt.	1	It is necessary to have a house or shelter for the dog to protect itself	1	Soft surface like mattress or rug	1	0	0	0	0		0	The dog cannot be tied to a rope or chain	1	The dog can be trapped during the day and night, as long as it takes walks to move around	2	The space may be limited, but it should at least allow the dog to move around and take short runs.	2
2021-08-26 20:52:45	Yes, I agree to participate in the research	30		Feminine	4	White	1	MG	BH	Postgraduate	8	From 10 to 20 minimum wages (R$11,000.00 to R$22,000.00)	4	No	0			Yes	1	Water must always be freely available	1	It must be fresh, clean and drinkable	1	Natural diet made at home	0	2	0	0	0	Food must be offered every day, at least twice a day.	3	It is important, for the health of dogs, that the bowls are cleaned frequently to avoid accumulation of mud or dirt.	1	It is necessary to have a house or shelter for the dog to protect itself	1	Soft surface like mattress or rug	1	0	0	0	0		0	The dog cannot be tied to a rope or chain	1	The dog cannot remain trapped in these places	1	The space may be limited, but it should at least allow the dog to move around and take short runs.	2
2021-08-26 20:52:49	Yes, I agree to participate in the research	35		Masculine	4	White	1	MG	Belo Horizonte	Incomplete higher education	6	From 2 to 4 minimum wages (R$2,200.00 to R$4,400.00)	2	No	0			Yes	1	Water must always be freely available	1	It must be fresh, clean and drinkable	1	Feed, natural diet made at home	1	2	0	0	0	Food must be offered every day, at least twice a day.	3	It is important, for the health of dogs, that the bowls are cleaned frequently to avoid accumulation of mud or dirt.	1	It is necessary to have a house or shelter for the dog to protect itself	1	Soft surface like mattress or carpet, Cardboard, Cement, Grass	1	2	3	0	5		0	The dog can be tied to a rope or chain for a period of time, as long as it is released at night or walked to move around.	2	The dog cannot remain trapped in these places	1	The space may be limited, but it should at least allow the dog to move around and take short runs.	2
2021-08-26 20:57:23	Yes, I agree to participate in the research	39		Feminine	4	White	1	MG	Belo Horizonte	Postgraduate	8	Above 20 minimum wages (>R$22,000.00)	5	Yes	1			Yes	0	Water must always be freely available	1	It must be fresh, clean and drinkable	1	Feed, Wet feed	1	0	0	0	0	Food must be freely available throughout the day	0	It is important, for the health of dogs, that the bowls are cleaned frequently to avoid accumulation of mud or dirt.	1	It is necessary to have a house or shelter for the dog to protect itself	1	Soft surface like mattress or rug	1	0	0	0	0		0	The dog cannot be tied to a rope or chain	1	The dog can be trapped during the day and night, as long as it takes walks to move around	2	The space may be limited, but it should at least allow the dog to move around and take short runs.	2
2021-08-26 21:00:32	Yes, I agree to participate in the research	55		Feminine	4	Brown	2	MG	Caete	Complete high school	5	I prefer not to inform	6	Yes	1	2	2		0	Water must always be freely available	1	It must be fresh, clean and drinkable	1	Feed, Bone	1	0	0	0	0	Food must be offered every day, at least twice a day.	3	It is important, for the health of dogs, that the bowls are cleaned frequently to avoid accumulation of mud or dirt.	1	It is necessary to have a house or shelter for the dog to protect itself	1	Wood or covered in winter	0	0	0	0	0		0	The dog cannot be tied to a rope or chain	1	The dog cannot remain trapped in these places	1	The space may be limited, but it should at least allow the dog to move around and take short runs.	2
2021-08-26 21:02:38	Yes, I agree to participate in the research	43		Masculine	4	Brown	2	MG	Contagem	Postgraduate	8	From 4 to 10 minimum wages (R$4,400.00 to R$11,000.00)	3	No	0			Yes	1	Water must always be freely available	1	It must be fresh, clean and drinkable	1	Feed, natural diet made at home	1	2	0	0	0	Food must be offered every day, at least twice a day.	3	It is important, for the health of dogs, that the bowls are cleaned frequently to avoid accumulation of mud or dirt.	1	It is necessary to have a house or shelter for the dog to protect itself	1	Soft surface like mattress or rug	1	0	0	0	0		0	The dog cannot be tied to a rope or chain	1	The dog can be trapped during the day and night, as long as it takes walks to move around	2	The space must be large enough to allow free movement	1
2021-08-26 21:03:04	Yes, I agree to participate in the research	32		Masculine	4	White	1	MG	Belo Horizonte	Complete higher education	7	From 10 to 20 minimum wages (R$11,000.00 to R$22,000.00)	4	Yes	1	1	1		0	Water must always be freely available	1	It must be fresh, clean and drinkable	1	Feed	1	0	0	0	0	Food must be offered every day, at least twice a day.	3	It is important, for the health of dogs, that the bowls are cleaned frequently to avoid accumulation of mud or dirt.	1	It is necessary to have a house or shelter for the dog to protect itself	1	Soft surface like mattress or rug	1	0	0	0	0		0	The dog cannot be tied to a rope or chain	1	The dog may be trapped during the day but released at night.	3	The space must be large enough to allow free movement	1
2021-08-26 21:03:43	Yes, I agree to participate in the research	34		Feminine	4	White	1	MG	BELO HORIZONTE	Postgraduate	8	Above 20 minimum wages (>R$22,000.00)	5	Yes	1	5	5		0	Water must always be freely available	1	It must be fresh, clean and drinkable	1	Feed, natural diet made at home	1	2	0	0	0	Food must be freely available throughout the day	0	It is important, for the health of dogs, that the bowls are cleaned frequently to avoid accumulation of mud or dirt.	1	It is necessary to have a house or shelter for the dog to protect itself	1	Soft surface like mattress or rug	1	0	0	0	0		0	The dog cannot be tied to a rope or chain	1	The dog cannot remain trapped in these places	1	The space must be large enough to allow free movement	1
2021-08-26 21:07:41	Yes, I agree to participate in the research	34		Feminine	4	Brown	2	Minas Gerais	Ribeirão das neves	Complete higher education	7	Up to 2 minimum wages (R$2,200.00)	1	Yes	1	4	4		0	Water must always be freely available	1	It must be fresh, clean and drinkable	1	Feed	1	0	0	0	0	Food must be offered every day, at least twice a day.	3	It is important, for the health of dogs, that the bowls are cleaned frequently to avoid accumulation of mud or dirt.	1	It is necessary to have a house or shelter for the dog to protect itself	1	Soft surface like mattress or rug	1	0	0	0	0		0	The dog cannot be tied to a rope or chain	1	The dog cannot remain trapped in these places	1	The space must be large enough to allow free movement	1
2021-08-26 21:09:12	Yes, I agree to participate in the research	33		Feminine	4	Black	3	MG	Vespasiano	Complete higher education	7	From 2 to 4 minimum wages (R$2,200.00 to R$4,400.00)	2	No	0			No	2	Water must always be freely available	1	It must be fresh, clean and drinkable	1	Feed	1	0	0	0	0	Food must be offered every day, at least twice a day.	3	It is important, for the health of dogs, that the bowls are cleaned frequently to avoid accumulation of mud or dirt.	1	It is necessary to have a house or shelter for the dog to protect itself	1	Soft surface like mattress or rug	1	0	0	0	0		0	The dog can be tied to a rope or chain for a period of time, as long as it is released at night or walked to move around.	2	The dog cannot remain trapped in these places	1	The space must be large enough to allow free movement	1
2021-08-26 21:15:56	Yes, I agree to participate in the research	21		Feminine	4	Brown	2	Minas Gerais	Contagem	Incomplete higher education	6	From 4 to 10 minimum wages (R$4,400.00 to R$11,000.00)	3	Yes	1	2	2		0	Water must always be freely available	1	It must be fresh, clean and drinkable	1	Feed, natural diet made at home	1	2	0	0	0	Food must be offered every day, at least twice a day.	3	It is important, for the health of dogs, that the bowls are cleaned frequently to avoid accumulation of mud or dirt.	1	It is necessary to have a house or shelter for the dog to protect itself	1	Soft surface like mattress or rug	1	0	0	0	0		0	The dog cannot be tied to a rope or chain	1	The dog can be trapped during the day and night, as long as it takes walks to move around	2	The space must be large enough to allow free movement	1
2021-08-26 21:17:58	Yes, I agree to participate in the research	32		Feminine	4	White	1	MG	Belo Horizonte	Complete higher education	7	From 2 to 4 minimum wages (R$2,200.00 to R$4,400.00)	2	Yes	1	3	3		0	Water must always be freely available	1	It must be fresh, clean and drinkable	1	Feed	1	0	0	0	0	Food must be offered every day, at least twice a day.	3	It is important, for the health of dogs, that the bowls are cleaned frequently to avoid accumulation of mud or dirt.	1	It is necessary to have a house or shelter for the dog to protect itself	1	Soft surface like mattress or carpet, Grass	1	0	3	0	0		0	The dog cannot be tied to a rope or chain	1	The dog can be trapped during the day and night, as long as it takes walks to move around	2	The space may be limited, but it should at least allow the dog to move around and take short runs.	2
2021-08-26 21:19:04	Yes, I agree to participate in the research	26		Masculine	4	Brown	2	Bahia	Barra	Incomplete higher education	6	Up to 2 minimum wages (R$2,200.00)	1	No	0			Yes	1	Water must always be freely available	1	It must be fresh, clean and drinkable	1	Feed	1	0	0	0	0	Food must be offered every day, at least twice a day.	3	It is important, for the health of dogs, that the bowls are cleaned frequently to avoid accumulation of mud or dirt.	1	It is necessary to have a house or shelter for the dog to protect itself	1	Soft surface like mattress or rug	1	0	0	0	0		0	The dog can be tied to a rope or chain for a period of time, as long as it is released at night or walked to move around.	2	I do not know how to answer	5	The space must be large enough to allow free movement	1
2021-08-26 21:20:47	Yes, I agree to participate in the research	18		Feminine	4	Brown	2	Mg	Contagem	Incomplete higher education	6	I prefer not to inform	6	No	0			Yes	1	Water must always be freely available	1	It must be fresh, clean and drinkable	1	Feed	1	0	0	0	0	Food must be offered every day, at least twice a day.	3	It is important, for the health of dogs, that the bowls are cleaned frequently to avoid accumulation of mud or dirt.	1	It is necessary to have a house or shelter for the dog to protect itself	1	Soft surface like mattress or rug	1	0	0	0	0		0	The dog can be tied to a rope or chain for a period of time, as long as it is released at night or walked to move around.	2	The dog cannot remain trapped in these places	1	The space must be large enough to allow free movement	1
2021-08-26 21:21:06	Yes, I agree to participate in the research	18		Feminine	4	Brown	2	Minas Gerais	Contagem	Incomplete higher education	6	No financial income	0	Yes	1	6	6		0	Water must always be freely available	1	It must be fresh, clean and drinkable	1	Feed	1	0	0	0	0	Food must be offered every day, at least twice a day.	3	It is important, for the health of dogs, that the bowls are cleaned frequently to avoid accumulation of mud or dirt.	1	It is necessary to have a house or shelter for the dog to protect itself	1	Soft surface like mattress or rug	1	0	0	0	0		0	The dog cannot be tied to a rope or chain	1	The dog cannot remain trapped in these places	1	The space may be limited, but it should at least allow the dog to move around and take short runs.	2
2021-08-26 21:21:36	Yes, I agree to participate in the research	25		Feminine	4	White	1	Sc	Joinville	Incomplete higher education	6	From 2 to 4 minimum wages (R$2,200.00 to R$4,400.00)	2	No	0			Yes	1	Water must always be freely available	1	It must be fresh, clean and drinkable	1	Feed	1	0	0	0	0	Food must be freely available throughout the day	0	It is important, for the health of dogs, that the bowls are cleaned frequently to avoid accumulation of mud or dirt.	1	It is necessary to have a house or shelter for the dog to protect itself	1	Soft surface like mattress or rug	1	0	0	0	0		0	The dog cannot be tied to a rope or chain	1	The dog cannot remain trapped in these places	1	The space must be large enough to allow free movement	1
2021-08-26 21:25:27	Yes, I agree to participate in the research	22		Feminine	4	Brown	2	Amazonas	Manaus	Incomplete higher education	6	Up to 2 minimum wages (R$2,200.00)	1	Yes	1	3	3	Yes	0	Water must always be freely available	1	It must be fresh, clean and drinkable	1	Feed	1	0	0	0	0	Food must be offered every day, at least twice a day.	3	It is important, for the health of dogs, that the bowls are cleaned frequently to avoid accumulation of mud or dirt.	1	It is necessary to have a house or shelter for the dog to protect itself	1	Soft surface like mattress or rug	1	0	0	0	0		0	The dog cannot be tied to a rope or chain	1	The dog cannot remain trapped in these places	1	The space must be large enough to allow free movement	1
2021-08-26 21:26:48	Yes, I agree to participate in the research	50		Feminine	4	I prefer not to inform	6	Mg	Formiga	Complete higher education	7	From 2 to 4 minimum wages (R$2,200.00 to R$4,400.00)	2	Yes	1	1 dog	1		0	Water must always be freely available	1	It must be fresh, clean and drinkable	1	Feed	1	0	0	0	0	Food must be offered every day, once a day	2	It is important, for the health of dogs, that the bowls are cleaned frequently to avoid accumulation of mud or dirt.	1	It is necessary to have a house or shelter for the dog to protect itself	1	Soft surface like mattress or rug	1	0	0	0	0		0	The dog can be tied to a rope or chain for a period of time, as long as it is released at night or walked to move around.	2	The dog can be trapped during the day and night, as long as it takes walks to move around	2	The space must be large enough to allow free movement	1
2021-08-26 21:26:50	Yes, I agree to participate in the research	22		Feminine	4	Brown	2	Minas gerais	Contagem	Incomplete higher education	6	Up to 2 minimum wages (R$2,200.00)	1	Yes	1	1	1	Yes	0	Water must always be freely available	1	It must be fresh, clean and drinkable	1	Feed, natural diet made at home	1	2	0	0	0	Food must be offered every day, at least twice a day.	3	It is important, for the health of dogs, that the bowls are cleaned frequently to avoid accumulation of mud or dirt.	1	It is necessary to have a house or shelter for the dog to protect itself	1	Soft surface like mattress or carpet, Cardboard	1	2	0	0	0		0	The dog cannot be tied to a rope or chain	1	The dog cannot remain trapped in these places	1	The space must be large enough to allow free movement	1
2021-08-26 21:27:25	Yes, I agree to participate in the research	23		Feminine	4	White	1	Santa Catarina	Brusque	Incomplete higher education	6	From 4 to 10 minimum wages (R$4,400.00 to R$11,000.00)	3	Yes	1	15	15		0	Water must always be freely available	1	It must be fresh, clean and drinkable	1	Feed	1	0	0	0	0	Food must be offered every day, at least twice a day.	3	It is important, for the health of dogs, that the bowls are cleaned frequently to avoid accumulation of mud or dirt.	1	It is necessary to have a house or shelter for the dog to protect itself	1	Soft surface like mattress or carpet, Cardboard	1	2	0	0	0		0	The dog cannot be tied to a rope or chain	1	I do not know how to answer	5	The space must be large enough to allow free movement	1
2021-08-26 21:30:26	Yes, I agree to participate in the research	24		Feminine	4	White	1	Solteira	Ibirité	Incomplete higher education	6	From 2 to 4 minimum wages (R$2,200.00 to R$4,400.00)	2	Yes	1	4	4		0	Water must always be freely available	1	It must be fresh, clean and drinkable	1	Feed, natural diet made at home	1	2	0	0	0	Food must be offered every day, at least twice a day.	3	It is important, for the health of dogs, that the bowls are cleaned frequently to avoid accumulation of mud or dirt.	1	It is necessary to have a house or shelter for the dog to protect itself	1	Soft surface like mattress or rug	1	0	0	0	0		0	The dog cannot be tied to a rope or chain	1	The dog cannot remain trapped in these places	1	The space must be large enough to allow free movement	1
2021-08-26 21:34:21	Yes, I agree to participate in the research	33		Feminine	4	White	1	Mg	Bh	Postgraduate	8	Up to 2 minimum wages (R$2,200.00)	1	Yes	1			Yes	0	Water must always be freely available	1	It must be fresh, clean and drinkable	1	Feed	1	0	0	0	0	Food must be offered every day, at least twice a day.	3	It is important, for the health of dogs, that the bowls are cleaned frequently to avoid accumulation of mud or dirt.	1	It is necessary to have a house or shelter for the dog to protect itself	1	Soft surface like mattress or carpet, Grass	1	0	3	0	0		0	The dog cannot be tied to a rope or chain	1	I do not know how to answer	5	The space must be large enough to allow free movement	1
2021-08-26 21:38:51	Yes, I agree to participate in the research	44		Feminine	4	White	1	SP	SP	Postgraduate	8	From 10 to 20 minimum wages (R$11,000.00 to R$22,000.00)	4	Yes	1	1	1		0	Water must always be freely available	1	It must be fresh, clean and drinkable	1	Natural diet made at home, Natural food made by a veterinarian.	0	2	0	0	0	Food must be offered every day, at least twice a day.	3	It is important, for the health of dogs, that the bowls are cleaned frequently to avoid accumulation of mud or dirt.	1	It is necessary to have a house or shelter for the dog to protect itself	1	Soft surface like mattress or rug	1	0	0	0	0		0	The dog cannot be tied to a rope or chain	1	The dog cannot remain trapped in these places	1	The space must be large enough to allow free movement	1
2021-08-26 21:40:15	Yes, I agree to participate in the research	19		Masculine	4	White	1	São Paulo	São Paulo	Complete high school	5	From 2 to 4 minimum wages (R$2,200.00 to R$4,400.00)	2	Yes	1	1	1		0	Water must always be freely available	1	It must be fresh, clean and drinkable	1	Feed, Wet feed	1	0	0	0	0	Food must be freely available throughout the day	0	It is important, for the health of dogs, that the bowls are cleaned when they are already full of dirt, food remains, or bad smells.	2	It is necessary to have a house or shelter for the dog to protect itself	1	Cardboard, soil, Grass	0	2	0	0	0		0	The dog cannot be tied to a rope or chain	1	The dog may be trapped during the day but released at night.	3	The space must be large enough to allow free movement	1
2021-08-26 21:42:49	Yes, I agree to participate in the research	24		Feminine	4	White	1	Minas Gerais	Santa Luzia	Incomplete higher education	6	I prefer not to inform	6	Yes	1	One	1	Yes	0	Water must always be freely available	1	It must be fresh, clean and drinkable	1	Feed	1	0	0	0	0	Food must be offered every day, at least twice a day.	3	It is important, for the health of dogs, that the bowls are cleaned frequently to avoid accumulation of mud or dirt.	1	It is necessary to have a house or shelter for the dog to protect itself	1	Soft surface like mattress or rug	1	0	0	0	0		0	The dog cannot be tied to a rope or chain	1	The dog cannot remain trapped in these places	1	The space may be limited, but it should at least allow the dog to move around and take short runs.	2
2021-08-26 21:43:04	Yes, I agree to participate in the research	22		Feminine	4	White	1	AM	Manaus	Complete high school	5	From 2 to 4 minimum wages (R$2,200.00 to R$4,400.00)	2	Yes	1	1 dog	1		0	Water must always be freely available	1	It must be fresh, clean and drinkable	1	Feed, natural diet made at home	1	2	0	0	0	Food must be freely available throughout the day	0	It is important, for the health of dogs, that the bowls are cleaned frequently to avoid accumulation of mud or dirt.	1	It is necessary to have a house or shelter for the dog to protect itself	1	Soft surface like mattress or rug	1	0	0	0	0		0	The dog cannot be tied to a rope or chain	1	The dog may be trapped during the day but released at night.	3	The space must be large enough to allow free movement	1
2021-08-26 21:44:21	Yes, I agree to participate in the research	32		Feminine	4	White	1	MG	Belo Horizonte	Postgraduate	8	From 2 to 4 minimum wages (R$2,200.00 to R$4,400.00)	2	Yes	1	2	2	Yes	0	Water must always be freely available	1	It must be fresh, clean and drinkable	1	Feed, natural diet made at home	1	2	0	0	0	Food must be offered every day, at least twice a day.	3	It is important, for the health of dogs, that the bowls are cleaned when they are already full of dirt, food remains, or bad smells.	2	It is necessary to have a house or shelter for the dog to protect itself	1	Soft surface like mattress or rug	1	0	0	0	0		0	The dog cannot be tied to a rope or chain	1	The dog cannot remain trapped in these places	1	The space may be limited, but it should at least allow the dog to move around and take short runs.	2
2021-08-26 21:44:39	Yes, I agree to participate in the research	22		Feminine	4	Brown	2	SC	Joinville	Complete high school	5	I prefer not to inform	6	Yes	1	1	1		0	Water must always be freely available	1	It must be fresh, clean and drinkable	1	Feed	1	0	0	0	0	Food must be freely available throughout the day	0	It is important, for the health of dogs, that the bowls are cleaned frequently to avoid accumulation of mud or dirt.	1	It is necessary to have a house or shelter for the dog to protect itself	1	Soft surface like mattress or carpet, soil, Grass	1	0	3	4	0		0	The dog can be tied to a rope or chain for a period of time, as long as it is released at night or walked to move around.	2	The dog may be trapped during the day but released at night.	3	The space must be large enough to allow free movement	1
2021-08-26 21:49:55	Yes, I agree to participate in the research	22		Feminine	4	White	1	MG	Belo Horizonte	Incomplete higher education	6	I prefer not to inform	6	Yes	1	2	2		0	Water must always be freely available	1	It must be fresh, clean and drinkable	1	Feed, natural diet made at home	1	2	0	0	0	Food must be offered every day, at least twice a day.	3	It is important, for the health of dogs, that the bowls are cleaned frequently to avoid accumulation of mud or dirt.	1	It is necessary to have a house or shelter for the dog to protect itself	1	Soft surface like mattress or carpet, Cardboard, Grass	1	2	3	0	0		0	The dog can be tied to a rope or chain for a period of time, as long as it is released at night or walked to move around.	2	The dog can be trapped during the day and night, as long as it takes walks to move around	2	The space may be limited, but it should at least allow the dog to move around and take short runs.	2
2021-08-26 21:55:30	Yes, I agree to participate in the research	26		Feminine	4	White	1	São Paulo	São Paulo	Complete higher education	7	From 10 to 20 minimum wages (R$11,000.00 to R$22,000.00)	4	Yes	1	2	2		0	Water must always be freely available	1	It must be fresh, clean and drinkable	1	Feed, natural diet made at home	1	2	0	0	0	Food must be offered every day, at least twice a day.	3	It is important, for the health of dogs, that the bowls are cleaned frequently to avoid accumulation of mud or dirt.	1	It is necessary to have a house or shelter for the dog to protect itself	1	Soft surface like mattress or rug	1	0	0	0	0		0	The dog cannot be tied to a rope or chain	1	The dog cannot remain trapped in these places	1	The space must be large enough to allow free movement	1
2021-08-26 21:56:51	Yes, I agree to participate in the research	29		Feminine	4	Brown	2	Minas Gerais	Contagem	Postgraduate	8	From 4 to 10 minimum wages (R$4,400.00 to R$11,000.00)	3	Yes	1	1	1	Yes	0	Water must always be freely available	1	It must be fresh, clean and drinkable	1	Feed, natural diet made at home	1	2	0	0	0	Food must be offered every day, at least twice a day.	3	It is important, for the health of dogs, that the bowls are cleaned frequently to avoid accumulation of mud or dirt.	1	It is necessary to have a house or shelter for the dog to protect itself	1	Soft surface like mattress or rug	1	0	0	0	0		0	The dog cannot be tied to a rope or chain	1	The dog cannot remain trapped in these places	1	The space must be large enough to allow free movement	1
2021-08-26 21:59:49	Yes, I agree to participate in the research	23		Feminine	4	White	1	Minas gerais	Belo Horizonte	Incomplete higher education	6	From 4 to 10 minimum wages (R$4,400.00 to R$11,000.00)	3	Yes	1	2	2		0	Water must always be freely available	1	It must be fresh, clean and drinkable	1	Feed, natural diet made at home	1	2	0	0	0	Food must be offered every day, at least twice a day.	3	It is important, for the health of dogs, that the bowls are cleaned frequently to avoid accumulation of mud or dirt.	1	It is necessary to have a house or shelter for the dog to protect itself	1	Soft surface such as mattress or carpet, soil, Grass	1	0	3	4	0		0	The dog cannot be tied to a rope or chain	1	The dog cannot remain trapped in these places	1	The space may be limited, but it should at least allow the dog to move around and take short runs.	2
2021-08-26 22:01:37	Yes, I agree to participate in the research	33		Feminine	4	Brown	2	Mg	Itabira	Postgraduate	8	From 2 to 4 minimum wages (R$2,200.00 to R$4,400.00)	2	Yes	1	2	2		0	Water must always be freely available	1	It must be fresh, clean and drinkable	1	Feed, natural diet made at home	1	2	0	0	0	Food must be freely available throughout the day	0	It is important, for the health of dogs, that the bowls are cleaned frequently to avoid accumulation of mud or dirt.	1	It is necessary to have a house or shelter for the dog to protect itself	1	Soft surface like mattress or rug	1	0	0	0	0		0	The dog cannot be tied to a rope or chain	1	The dog cannot remain trapped in these places	1	The space must be large enough to allow free movement	1
2021-08-26 22:01:55	Yes, I agree to participate in the research	56		Feminine	4	White	1	Minas gerais	Belo Horizonte	Complete higher education	7	From 4 to 10 minimum wages (R$4,400.00 to R$11,000.00)	3	Yes	1	Two	2		0	Water must always be freely available	1	It must be fresh, clean and drinkable	1	Feed, natural diet made at home	1	2	0	0	0	Food must be offered every day, at least twice a day.	3	It is important, for the health of dogs, that the bowls are cleaned when they are already full of dirt, food remains, or bad smells.	2	It is necessary to have a house or shelter for the dog to protect itself	1	Soft surface like mattress or rug	1	0	0	0	0		0	The dog cannot be tied to a rope or chain	1	The dog may be trapped during the day but released at night.	3	The space may be limited, but it should at least allow the dog to move around and take short runs.	2
2021-08-26 22:03:14	Yes, I agree to participate in the research	60		Feminine	4	White	1	Divorciada	Belo Horizonte	Complete high school	5	From 2 to 4 minimum wages (R$2,200.00 to R$4,400.00)	2	Yes	1	2	2		0	Water must always be freely available	1	It must be fresh, clean and drinkable	1	Natural diet made at home	0	2	0	0	0	Food must be offered every day, at least twice a day.	3	It is important, for the health of dogs, that the bowls are cleaned frequently to avoid accumulation of mud or dirt.	1	It is necessary to have a house or shelter for the dog to protect itself	1	Soft surface like mattress or rug	1	0	0	0	0		0	The dog cannot be tied to a rope or chain	1	The dog cannot remain trapped in these places	1	The space must be large enough to allow free movement	1
2021-08-26 22:08:28	Yes, I agree to participate in the research	28		Feminine	4	White	1	Santa Catarina	Joinville	Incomplete higher education	6	From 4 to 10 minimum wages (R$4,400.00 to R$11,000.00)	3	No	0			Yes	1	Water must always be freely available	1	It must be fresh, clean and drinkable	1	Feed, natural diet made at home	1	2	0	0	0	Food must be offered every day, at least twice a day.	3	It is important, for the health of dogs, that the bowls are cleaned frequently to avoid accumulation of mud or dirt.	1	It is necessary to have a house or shelter for the dog to protect itself	1	Soft surface like mattress or rug	1	0	0	0	0		0	The dog cannot be tied to a rope or chain	1	The dog cannot remain trapped in these places	1	The space must be large enough to allow free movement	1
2021-08-26 22:08:50	Yes, I agree to participate in the research	35		Feminine	4	White	1	Mato Grosso	Rondonópolis	Complete higher education	7	Above 20 minimum wages (>R$22,000.00)	5	Yes	1	1	1		0	Water must always be freely available	1	It must be fresh, clean and drinkable	1	Feed, natural diet made at home	1	2	0	0	0	Food must be offered every day, at least twice a day.	3	It is important, for the health of dogs, that the bowls are cleaned frequently to avoid accumulation of mud or dirt.	1	It is necessary to have a house or shelter for the dog to protect itself	1	Soft surface like mattress or rug	1	0	0	0	0		0	The dog cannot be tied to a rope or chain	1	The dog cannot remain trapped in these places	1	The space must be large enough to allow free movement	1
2021-08-26 22:08:56	Yes, I agree to participate in the research	55		Feminine	4	White	1	Mg	Belo horizonte	Postgraduate	8	From 4 to 10 minimum wages (R$4,400.00 to R$11,000.00)	3	Yes	1	1	1		0	Water must always be freely available	1	It must be fresh, clean and drinkable	1	Feed	1	0	0	0	0	Food must be freely available throughout the day	0	It is important, for the health of dogs, that the bowls are cleaned frequently to avoid accumulation of mud or dirt.	1	It is necessary to have a house or shelter for the dog to protect itself	1	Soft surface like mattress or rug	1	0	0	0	0		0	The dog can be tied to a rope or chain during the day and night.	0	The dog may be trapped during the day but released at night.	3	The space must be large enough to allow free movement	1
2021-08-26 22:13:01	Yes, I agree to participate in the research	34		Masculine	4	White	1	Minas Gerais	Belo Horizonte	Postgraduate	8	From 10 to 20 minimum wages (R$11,000.00 to R$22,000.00)	4	Yes	1	3	3		0	Water must always be freely available	1	It must be fresh, clean and drinkable	1	Feed, natural diet made at home	1	2	0	0	0	Food must be offered every day, at least twice a day.	3	It is important, for the health of dogs, that the bowls are cleaned frequently to avoid accumulation of mud or dirt.	1	It is necessary to have a house or shelter for the dog to protect itself	1	Soft surface like mattress or rug	1	0	0	0	0		0	The dog cannot be tied to a rope or chain	1	The dog can be trapped during the day and night, as long as it takes walks to move around	2	The space may be limited, but it should at least allow the dog to move around and take short runs.	2
2021-08-26 22:16:09	Yes, I agree to participate in the research	23		Feminine	4	Brown	2	Minas Gerais	Belo Horizonte	Incomplete higher education	6	From 4 to 10 minimum wages (R$4,400.00 to R$11,000.00)	3	Yes	1	1	1		0	Water must always be freely available	1	It must be fresh, clean and drinkable	1	Feed	1	0	0	0	0	Food must be offered every day, at least twice a day.	3	It is important, for the health of dogs, that the bowls are cleaned frequently to avoid accumulation of mud or dirt.	1	It is necessary to have a house or shelter for the dog to protect itself	1	Soft surface like mattress or rug	1	0	0	0	0		0	The dog can be tied to a rope or chain for a period of time, as long as it is released at night or walked to move around.	2	The dog can be trapped during the day and night, as long as it takes walks to move around	2	The space may be limited, but it should at least allow the dog to move around and take short runs.	2
2021-08-26 22:17:30	Yes, I agree to participate in the research	33		Feminine	4	White	1	Santa Catarina	Florianópolis	Postgraduate	8	From 4 to 10 minimum wages (R$4,400.00 to R$11,000.00)	3	Yes	1	1	1	Yes	0	Water must always be freely available	1	It must be fresh, clean and drinkable	1	Feed, natural diet made at home	1	2	0	0	0	Food must be offered every day, at least twice a day.	3	It is important, for the health of dogs, that the bowls are cleaned frequently to avoid accumulation of mud or dirt.	1	It is necessary to have a house or shelter for the dog to protect itself	1	Soft surface like mattress or rug	1	0	0	0	0		0	The dog cannot be tied to a rope or chain	1	The dog may be trapped during the day but released at night.	3	The space must be large enough to allow free movement	1
2021-08-26 22:22:46	Yes, I agree to participate in the research	27		Feminine	4	Black	3	Minas Gerais	Belo Horizonte.	Complete higher education	7	From 4 to 10 minimum wages (R$4,400.00 to R$11,000.00)	3	Yes	1	1	1		0	Water must always be freely available	1	It must be fresh, clean and drinkable	1	Feed, natural diet made at home	1	2	0	0	0	Food must be offered every day, at least twice a day.	3	It is important, for the health of dogs, that the bowls are cleaned frequently to avoid accumulation of mud or dirt.	1	It is necessary to have a house or shelter for the dog to protect itself	1	Soft surface like mattress or rug	1	0	0	0	0		0	The dog can be tied to a rope or chain for a period of time, as long as it is released at night or walked to move around.	2	The dog can be trapped during the day and night, as long as it takes walks to move around	2	The size of the place where the dog stays is not important and can be small and limited.	3
2021-08-26 22:23:56	Yes, I agree to participate in the research	58		Feminine	4	White	1	Minas Gerais	Belo Horizonte	Postgraduate	8	From 10 to 20 minimum wages (R$11,000.00 to R$22,000.00)	4	Yes	1	06	6		0	Water must always be freely available	1	It must be fresh, clean and drinkable	1	Feed, natural diet made at home	1	2	0	0	0	Food must be offered every day, at least twice a day.	3	It is important, for the health of dogs, that the bowls are cleaned frequently to avoid accumulation of mud or dirt.	1	It is necessary to have a house or shelter for the dog to protect itself	1	Soft surface like mattress or rug	1	0	0	0	0		0	The dog cannot be tied to a rope or chain	1	The dog may be trapped during the day but released at night.	3	The space must be large enough to allow free movement	1
2021-08-26 22:24:49	Yes, I agree to participate in the research	39		Feminine	4	White	1	Minas Gerais	Belo Horizonte	Postgraduate	8	From 4 to 10 minimum wages (R$4,400.00 to R$11,000.00)	3	Yes	1	14	14		0	Water must always be freely available	1	It must be fresh, clean and drinkable	1	Feed, natural diet made at home	1	2	0	0	0	Food must be offered every day, at least twice a day.	3	It is important, for the health of dogs, that the bowls are cleaned frequently to avoid accumulation of mud or dirt.	1	It is necessary to have a house or shelter for the dog to protect itself	1	Soft surface like mattress or rug	1	0	0	0	0		0	The dog cannot be tied to a rope or chain	1	The dog cannot remain trapped in these places	1	The space may be limited, but it should at least allow the dog to move around and take short runs.	2
2021-08-26 22:32:18	Yes, I agree to participate in the research	45		Feminine	4	White	1	Solteira	Contagem	Postgraduate	8	I prefer not to inform	6	Yes	1	4	4		0	Water must always be freely available	1	It must be fresh, clean and drinkable	1	Feed	1	0	0	0	0	Food must be offered every day, at least twice a day.	3	It is important, for the health of dogs, that the bowls are cleaned frequently to avoid accumulation of mud or dirt.	1	It is necessary to have a house or shelter for the dog to protect itself	1	Soft surface like mattress or rug	1	0	0	0	0		0	The dog cannot be tied to a rope or chain	1	The dog cannot remain trapped in these places	1	The space must be large enough to allow free movement	1
2021-08-26 22:35:06	Yes, I agree to participate in the research	36		Masculine	4	White	1	Minas Gerais	Belo Horizonte	Postgraduate	8	From 4 to 10 minimum wages (R$4,400.00 to R$11,000.00)	3	Yes	1	1	1		0	Water must always be freely available	1	It must be fresh, clean and drinkable	1	Feed, natural diet made at home	1	2	0	0	0	Food must be freely available throughout the day	0	It is important, for the health of dogs, that the bowls are cleaned frequently to avoid accumulation of mud or dirt.	1	It is necessary to have a house or shelter for the dog to protect itself	1	Soft surface such as mattress or carpet, soil, Grass	1	0	3	4	0		0	The dog cannot be tied to a rope or chain	1	The dog can be trapped during the day and night, as long as it takes walks to move around	2	The space must be large enough to allow free movement	1
2021-08-26 22:39:45	Yes, I agree to participate in the research	36		Feminine	4	Brown	2	Amazonas	Manaus	Postgraduate	8	From 2 to 4 minimum wages (R$2,200.00 to R$4,400.00)	2	Yes	1	1	1		0	Water must always be freely available	1	It must be fresh, clean and drinkable	1	Feed, natural diet made at home	1	2	0	0	0	Food must be offered every day, once a day	2	It is important, for the health of dogs, that the bowls are cleaned frequently to avoid accumulation of mud or dirt.	1	It is necessary to have a house or shelter for the dog to protect itself	1	Soft surface like mattress or rug	1	0	0	0	0		0	The dog cannot be tied to a rope or chain	1	The dog cannot remain trapped in these places	1	The space must be large enough to allow free movement	1
2021-08-26 22:47:45	Yes, I agree to participate in the research	33		Feminine	4	White	1	MG	BH	Postgraduate	8	From 2 to 4 minimum wages (R$2,200.00 to R$4,400.00)	2	No	0			Yes	1	Water must always be freely available	1	It must be fresh, clean and drinkable	1	Feed	1	0	0	0	0	Food must be offered every day, at least twice a day.	3	It is important, for the health of dogs, that the bowls are cleaned frequently to avoid accumulation of mud or dirt.	1	It is necessary to have a house or shelter for the dog to protect itself	1	Soft surface like mattress or rug	1	0	0	0	0		0	The dog cannot be tied to a rope or chain	1	The dog cannot remain trapped in these places	1	The space must be large enough to allow free movement	1
2021-08-26 22:58:10	Yes, I agree to participate in the research	21		Feminine	4	White	1	Minas gerais	Contagem	Incomplete higher education	6	From 2 to 4 minimum wages (R$2,200.00 to R$4,400.00)	2	Yes	1	2	2	Yes	0	Water must always be freely available	1	It must be fresh, clean and drinkable	1	Feed	1	0	0	0	0	Food must be offered every day, at least twice a day.	3	It is important, for the health of dogs, that the bowls are cleaned frequently to avoid accumulation of mud or dirt.	1	It is necessary to have a house or shelter for the dog to protect itself	1	Soft surface like mattress or rug	1	0	0	0	0		0	The dog cannot be tied to a rope or chain	1	The dog cannot remain trapped in these places	1	The space may be limited, but it should at least allow the dog to move around and take short runs.	2
2021-08-26 22:59:10	Yes, I agree to participate in the research	21		Feminine	4	Brown	2	Goiás	Goiânia	Incomplete higher education	6	Up to 2 minimum wages (R$2,200.00)	1	No	0			Yes	1	Water must always be freely available	1	It must be fresh, clean and drinkable	1	Feed, natural diet made at home	1	2	0	0	0	Food must be offered every day, at least twice a day.	3	It is important, for the health of dogs, that the bowls are cleaned frequently to avoid accumulation of mud or dirt.	1	It is necessary to have a house or shelter for the dog to protect itself	1	Soft surface like mattress or rug	1	0	0	0	0		0	The dog cannot be tied to a rope or chain	1	The dog cannot remain trapped in these places	1	The space must be large enough to allow free movement	1
2021-08-26 23:06:50	Yes, I agree to participate in the research	62		Feminine	4	White	1	MG	Belo Horizonte	Complete higher education	7	From 4 to 10 minimum wages (R$4,400.00 to R$11,000.00)	3	No	0			No	2	Water must always be freely available	1	It must be fresh, clean and drinkable	1	Feed	1	0	0	0	0	I do not know how to answer	5	It is important, for the health of dogs, that the bowls are cleaned frequently to avoid accumulation of mud or dirt.	1	It is necessary to have a house or shelter for the dog to protect itself	1	Soft surface like mattress or rug	1	0	0	0	0		0	I do not know how to answer	4	The dog may be trapped during the day but released at night.	3	The space must be large enough to allow free movement	1
2021-08-26 23:12:57	Yes, I agree to participate in the research	21		Masculine	4	White	1	SP	São paulo	Incomplete higher education	6	From 4 to 10 minimum wages (R$4,400.00 to R$11,000.00)	3	No	0			No	2	Water must always be freely available	1	It must be fresh, clean and drinkable	1	Feed, natural diet made at home	1	2	0	0	0	Food must be offered every day, at least twice a day.	3	It is important, for the health of dogs, that the bowls are cleaned frequently to avoid accumulation of mud or dirt.	1	It is necessary to have a house or shelter for the dog to protect itself	1	Soft surface such as mattress or carpet, soil, Grass	1	0	3	4	0		0	The dog can be tied to a rope or chain for a period of time, as long as it is released at night or walked to move around.	2	The dog may be trapped during the day but released at night.	3	The space may be limited, but it should at least allow the dog to move around and take short runs.	2
2021-08-26 23:14:07	Yes, I agree to participate in the research	30		Feminine	4	White	1	Minas gerais	Conathem	Postgraduate	8	From 10 to 20 minimum wages (R$11,000.00 to R$22,000.00)	4	Yes	1	1	1		0	Water must always be freely available	1	It must be fresh, clean and drinkable	1	Feed, natural diet made at home	1	2	0	0	0	Food must be offered every day, at least twice a day.	3	It is important, for the health of dogs, that the bowls are cleaned frequently to avoid accumulation of mud or dirt.	1	It is necessary to have a house or shelter for the dog to protect itself	1	Soft surface like mattress or rug	1	0	0	0	0		0	The dog cannot be tied to a rope or chain	1	The dog cannot remain trapped in these places	1	The space must be large enough to allow free movement	1
2021-08-26 23:25:03	Yes, I agree to participate in the research	66		Feminine	4	White	1	MG	Belo Horizonte	Postgraduate	8	From 10 to 20 minimum wages (R$11,000.00 to R$22,000.00)	4	Yes	1	01	1		0	Water must always be freely available	1	It must be fresh, clean and drinkable	1	Natural diet made at home	0	2	0	0	0	Food must be offered every day, at least twice a day.	3	It is important, for the health of dogs, that the bowls are cleaned frequently to avoid accumulation of mud or dirt.	1	It is necessary to have a house or shelter for the dog to protect itself	1	Soft surface like mattress or rug	1	0	0	0	0		0	The dog cannot be tied to a rope or chain	1	The dog cannot remain trapped in these places	1	The space must be large enough to allow free movement	1
2021-08-26 23:44:07	Yes, I agree to participate in the research	69		Feminine	4	Brown	2	MG Belo Horizonte	Belo Horizonte	Complete high school	5	Up to 2 minimum wages (R$2,200.00)	1	No	0			Yes	1	Water should be given one or more times a day, and there is no problem with lack of water during certain periods.	2	It must be fresh, clean and drinkable	1	Food, Occasionally, fruit, meat	1	0	0	0	0	Food must be offered every day, at least twice a day.	3	It is important, for the health of dogs, that the bowls are cleaned frequently to avoid accumulation of mud or dirt.	1	It is necessary to have a house or shelter for the dog to protect itself	1	Soft surface such as mattress or carpet, covered when cold.	1	0	0	0	0		0	The dog cannot be tied to a rope or chain	1	The dog cannot remain trapped in these places	1	The space must be large enough to allow free movement	1
2021-08-26 23:56:48	Yes, I agree to participate in the research	32		Feminine	4	I prefer not to inform	6	Minas Gerais	Belo Horizonte	Postgraduate	8	From 10 to 20 minimum wages (R$11,000.00 to R$22,000.00)	4	Yes	1	2	2	Yes	0	Water must always be freely available	1	It must be fresh, clean and drinkable	1	Feed	1	0	0	0	0	Food must be offered every day, at least twice a day.	3	It is important, for the health of dogs, that the bowls are cleaned when they are already full of dirt, food remains, or bad smells.	2	It is necessary to have a house or shelter for the dog to protect itself	1	Soft surface like mattress or rug	1	0	0	0	0		0	The dog cannot be tied to a rope or chain	1	The dog cannot remain trapped in these places	1	The space may be limited, but it should at least allow the dog to move around and take short runs.	2
2021-08-27 00:02:40	Yes, I agree to participate in the research	46		Masculine	4	White	1	Minas Gerais	Belo Horizonte	Postgraduate	8	From 10 to 20 minimum wages (R$11,000.00 to R$22,000.00)	4	Yes	1	3	3		0	Water must always be freely available	1	It must be fresh, clean and drinkable	1	Feed	1	0	0	0	0	Food must be offered every day, at least twice a day.	3	It is important, for the health of dogs, that the bowls are cleaned frequently to avoid accumulation of mud or dirt.	1	It is necessary to have a house or shelter for the dog to protect itself	1	Soft surface like mattress or rug	1	0	0	0	0		0	The dog cannot be tied to a rope or chain	1	The dog cannot remain trapped in these places	1	The space must be large enough to allow free movement	1
2021-08-27 00:06:59	Yes, I agree to participate in the research	56		Feminine	4	White	1	MG	Belo Horizonte	Complete higher education	7	I prefer not to inform	6	Yes	1	2 (two)	2		0	Water must always be freely available	1	It must be fresh, clean and drinkable	1	Feed, natural diet made at home	1	2	0	0	0	Food must be offered every day, at least twice a day.	3	It is important, for the health of dogs, that the bowls are cleaned frequently to avoid accumulation of mud or dirt.	1	It is necessary to have a house or shelter for the dog to protect itself	1	Soft surface like mattress or rug, Bed (my bed or their bed) they choose where they want to sleep each day. But most days they sleep in my bed.	1	0	0	0	0		0	The dog cannot be tied to a rope or chain	1	The dog may be trapped during the day but released at night.	3	The space must be large enough to allow free movement	1
2021-08-27 00:11:29	Yes, I agree to participate in the research	56		Masculine	4	Brown	2	Mg	Nova Lima	Complete higher education	7	From 2 to 4 minimum wages (R$2,200.00 to R$4,400.00)	2	Yes	1	03	3		0	Water must always be freely available	1	It must be fresh, clean and drinkable	1	Feed	1	0	0	0	0	Food must be offered every day, at least twice a day.	3	It is important, for the health of dogs, that the bowls are cleaned frequently to avoid accumulation of mud or dirt.	1	It is necessary to have a house or shelter for the dog to protect itself	1	Soft surface like mattress or rug	1	0	0	0	0		0	The dog cannot be tied to a rope or chain	1	The dog can be trapped during the day and night, as long as it takes walks to move around	2	The space may be limited, but it should at least allow the dog to move around and take short runs.	2
2021-08-27 00:23:04	Yes, I agree to participate in the research	35		Feminine	4	White	1	São Paulo	São Paulo	Complete higher education	7	From 10 to 20 minimum wages (R$11,000.00 to R$22,000.00)	4	Yes	1	1	1		0	Water must always be freely available	1	It must be fresh, clean and drinkable	1	Feed, natural diet made at home	1	2	0	0	0	Food must be freely available throughout the day	0	It is important, for the health of dogs, that the bowls are cleaned frequently to avoid accumulation of mud or dirt.	1	It is necessary to have a house or shelter for the dog to protect itself	1	Soft surface like mattress or rug	1	0	0	0	0		0	The dog cannot be tied to a rope or chain	1	The dog cannot remain trapped in these places	1	The space must be large enough to allow free movement	1
2021-08-27 00:24:42	Yes, I agree to participate in the research	62		Masculine	4	White	1	MG	Lagoa Santa	Incomplete higher education	6	I prefer not to inform	6	Yes	1	15	15		0	Water must always be freely available	1	It must be fresh, clean and drinkable	1	Feed	1	0	0	0	0	Food must be offered every day, at least twice a day.	3	It is important, for the health of dogs, that the bowls are cleaned frequently to avoid accumulation of mud or dirt.	1	It is necessary to have a house or shelter for the dog to protect itself	1	Soft surface like mattress or rug	1	0	0	0	0		0	The dog cannot be tied to a rope or chain	1	The dog cannot remain trapped in these places	1	The space may be limited, but it should at least allow the dog to move around and take short runs.	2
2021-08-27 00:28:19	Yes, I agree to participate in the research	57		Feminine	4	White	1	Minas Gerais	Belo Horizonte	Complete higher education	7	I prefer not to inform	6	No	0			Yes	1	Water must always be freely available	1	It must be fresh, clean and drinkable	1	Feed, natural diet made at home	1	2	0	0	0	Food must be offered every day, at least twice a day.	3	It is important, for the health of dogs, that the bowls are cleaned frequently to avoid accumulation of mud or dirt.	1	It is necessary to have a house or shelter for the dog to protect itself	1	Soft surface like mattress or rug	1	0	0	0	0		0	The dog cannot be tied to a rope or chain	1	The dog may be trapped during the day but released at night.	3	The size of the place where the dog stays is not important and can be small and limited.	3
2021-08-27 01:12:21	Yes, I agree to participate in the research	63		Feminine	4	White	1	Minas Gerais	Belo Horizonte	Complete higher education	7	From 10 to 20 minimum wages (R$11,000.00 to R$22,000.00)	4	Yes	1	1	1		0	Water must always be freely available	1	It must be fresh, clean and drinkable	1	Feed	1	0	0	0	0	Food must be offered every day, at least twice a day.	3	It is important, for the health of dogs, that the bowls are cleaned frequently to avoid accumulation of mud or dirt.	1	It is necessary to have a house or shelter for the dog to protect itself	1	Soft surface like mattress or rug	1	0	0	0	0		0	The dog cannot be tied to a rope or chain	1	The dog cannot remain trapped in these places	1	The space must be large enough to allow free movement	1
2021-08-27 01:23:21	Yes, I agree to participate in the research	50		Feminine	4	White	1	Bahia	Salvador	Postgraduate	8	Above 20 minimum wages (>R$22,000.00)	5	No	0			Yes	1	Water must always be freely available	1	It must be fresh, clean and drinkable	1	Feed	1	0	0	0	0	Food must be offered every day, once a day	2	It is important, for the health of dogs, that the bowls are cleaned frequently to avoid accumulation of mud or dirt.	1	It is necessary to have a house or shelter for the dog to protect itself	1	Soft surface like mattress or carpet, Cardboard, Grass	1	2	3	0	0		0	The dog cannot be tied to a rope or chain	1	The dog may be trapped during the day but released at night.	3	The space must be large enough to allow free movement	1
2021-08-27 01:48:19	Yes, I agree to participate in the research	30		Feminine	4	White	1	MG	Contagem	Incomplete higher education	6	From 4 to 10 minimum wages (R$4,400.00 to R$11,000.00)	3	Yes	1	1	1	Yes	0	Water must always be freely available	1	It must be fresh, clean and drinkable	1	Feed, natural diet made at home	1	2	0	0	0	Food must be offered every day, at least twice a day.	3	It is important, for the health of dogs, that the bowls are cleaned frequently to avoid accumulation of mud or dirt.	1	It is necessary to have a house or shelter for the dog to protect itself	1	Soft surface like mattress or rug	1	0	0	0	0		0	The dog cannot be tied to a rope or chain	1	The dog cannot remain trapped in these places	1	The space must be large enough to allow free movement	1
2021-08-27 02:25:47	Yes, I agree to participate in the research	34		Feminine	4	I prefer not to inform	6	Minas Gerais	Belo Horizonte	Postgraduate	8	From 4 to 10 minimum wages (R$4,400.00 to R$11,000.00)	3	No	0			Yes	1	Water must always be freely available	1	It must be fresh, clean and drinkable	1	Feed, Food scraps, Homemade natural diet	1	2	3	0	0	Food must be offered every day, at least twice a day.	3	It is important, for the health of dogs, that the bowls are cleaned frequently to avoid accumulation of mud or dirt.	1	It is necessary to have a house or shelter for the dog to protect itself	1	I do not know how to answer	0	0	0	0	0		0	The dog cannot be tied to a rope or chain	1	The dog cannot remain trapped in these places	1	The space must be large enough to allow free movement	1
2021-08-27 04:41:56	Yes, I agree to participate in the research	31		Feminine	4	Brown	2	MG	Belo Horizonte	Complete higher education	7	Up to 2 minimum wages (R$2,200.00)	1	Yes	1	2	2		0	Water must always be freely available	1	It must be fresh, clean and drinkable	1	Feed, natural diet made at home	1	2	0	0	0	Food must be offered every day, at least twice a day.	3	It is important, for the health of dogs, that the bowls are cleaned frequently to avoid accumulation of mud or dirt.	1	It is necessary to have a house or shelter for the dog to protect itself	1	Soft surface like mattress or carpet, Cardboard, Cement	1	2	0	0	5		0	The dog can be tied to a rope or chain for a period of time, as long as it is released at night or walked to move around.	2	The dog can be trapped during the day and night, as long as it takes walks to move around	2	The space must be large enough to allow free movement	1
2021-08-27 05:22:29	Yes, I agree to participate in the research	37		Feminine	4	White	1	Minas Gerais	Belo Horizonte	Postgraduate	8	Above 20 minimum wages (>R$22,000.00)	5	No	0			Yes	1	Water must always be freely available	1	It must be fresh, clean and drinkable	1	Feed, Food scraps, Homemade natural diet	1	2	3	0	0	Food must be freely available throughout the day	0	It is important, for the health of dogs, that the bowls are cleaned frequently to avoid accumulation of mud or dirt.	1	It is necessary to have a house or shelter for the dog to protect itself	1	Soft surface like mattress or rug	1	0	0	0	0		0	I do not know how to answer	4	The dog can be trapped during the day and night, as long as it takes walks to move around	2	The space may be limited, but it should at least allow the dog to move around and take short runs.	2
2021-08-27 05:22:34	Yes, I agree to participate in the research	42		Feminine	4	Brown	2	Minas Gerais	Florestal	Complete higher education	7	From 2 to 4 minimum wages (R$2,200.00 to R$4,400.00)	2	Yes	1	4	4	Yes	0	Water must always be freely available	1	It must be fresh, clean and drinkable	1	Feed	1	0	0	0	0	Food must be offered every day, at least twice a day.	3	It is important, for the health of dogs, that the bowls are cleaned frequently to avoid accumulation of mud or dirt.	1	It is necessary to have a house or shelter for the dog to protect itself	1	Soft surface like mattress or rug	1	0	0	0	0		0	The dog cannot be tied to a rope or chain	1	The dog cannot remain trapped in these places	1	The space must be large enough to allow free movement	1
2021-08-27 05:51:51	Yes, I agree to participate in the research	51		Feminine	4	Brown	2	Minas Gerais	Belo Horizonte	Incomplete higher education	6	From 2 to 4 minimum wages (R$2,200.00 to R$4,400.00)	2	Yes	1	1	1	Yes	0	Water must always be freely available	1	It must be fresh, clean and drinkable	1	Feed	1	0	0	0	0	Food must be offered every day, at least twice a day.	3	It is important, for the health of dogs, that the bowls are cleaned frequently to avoid accumulation of mud or dirt.	1	It is necessary to have a house or shelter for the dog to protect itself	1	Soft surface like mattress or rug	1	0	0	0	0		0	The dog cannot be tied to a rope or chain	1	The dog can be trapped during the day and night, as long as it takes walks to move around	2	The space must be large enough to allow free movement	1
2021-08-27 06:09:24	Yes, I agree to participate in the research	45		Feminine	4	White	1	Bahia	Salvador	Postgraduate	8	From 10 to 20 minimum wages (R$11,000.00 to R$22,000.00)	4	Yes	1	1	1		0	Water must always be freely available	1	It must be fresh, clean and drinkable	1	Feed, natural diet made at home	1	2	0	0	0	Food must be offered every day, at least twice a day.	3	It is important, for the health of dogs, that the bowls are cleaned frequently to avoid accumulation of mud or dirt.	1	It is necessary to have a house or shelter for the dog to protect itself	1	Soft surface like mattress or rug	1	0	0	0	0		0	The dog cannot be tied to a rope or chain	1	The dog can be trapped during the day and night, as long as it takes walks to move around	2	The space must be large enough to allow free movement	1
2021-08-27 06:11:43	Yes, I agree to participate in the research	42		Feminine	4	White	1	Minas Gerais	Belo Horizonte	Postgraduate	8	From 10 to 20 minimum wages (R$11,000.00 to R$22,000.00)	4	Yes	1	2	2		0	Water must always be freely available	1	It must be fresh, clean and drinkable	1	Feed	1	0	0	0	0	Food must be offered every day, at least twice a day.	3	It is important, for the health of dogs, that the bowls are cleaned frequently to avoid accumulation of mud or dirt.	1	It is necessary to have a house or shelter for the dog to protect itself	1	Soft surface like mattress or rug	1	0	0	0	0		0	The dog cannot be tied to a rope or chain	1	The dog can be trapped during the day and night, as long as it takes walks to move around	2	The space may be limited, but it should at least allow the dog to move around and take short runs.	2
2021-08-27 06:20:51	Yes, I agree to participate in the research	63		Feminine	4	White	1	Minas Gerais	Belo Horizonte	Postgraduate	8	Above 20 minimum wages (>R$22,000.00)	5	Yes	1	1	1		0	Water must always be freely available	1	It must be fresh, clean and drinkable	1	Food, Snacks	1	0	0	0	0	Food must be offered every day, at least twice a day.	3	It is important, for the health of dogs, that the bowls are cleaned frequently to avoid accumulation of mud or dirt.	1	It is necessary to have a house or shelter for the dog to protect itself	1	Soft surface like mattress or rug	1	0	0	0	0		0	The dog cannot be tied to a rope or chain	1	The dog cannot remain trapped in these places	1	The space must be large enough to allow free movement	1
2021-08-27 06:32:18	Yes, I agree to participate in the research	49		Feminine	4	White	1	Minas Gerais	Belo horizonte	Complete high school	5	From 4 to 10 minimum wages (R$4,400.00 to R$11,000.00)	3	Yes	1	2 dogs	2		0	Water must always be freely available	1	It must be fresh, clean and drinkable	1	Feed	1	0	0	0	0	Food must be offered every day, at least twice a day.	3	It is important, for the health of dogs, that the bowls are cleaned frequently to avoid accumulation of mud or dirt.	1	It is necessary to have a house or shelter for the dog to protect itself	1	Soft surface like mattress or rug	1	0	0	0	0		0	The dog cannot be tied to a rope or chain	1	The dog cannot remain trapped in these places	1	The space must be large enough to allow free movement	1
2021-08-27 06:34:57	Yes, I agree to participate in the research	61		Masculine	4	White	1	Casado	Timoteo	Complete high school	5	Above 20 minimum wages (>R$22,000.00)	5	No	0			Yes	1	Water must always be freely available	1	It must be fresh, clean and drinkable	1	Feed	1	0	0	0	0	Food must be offered every day, at least twice a day.	3	It is important, for the health of dogs, that the bowls are cleaned frequently to avoid accumulation of mud or dirt.	1	It is necessary to have a house or shelter for the dog to protect itself	1	Soft surface like mattress or rug	1	0	0	0	0		0	The dog can be tied to a rope or chain for a period of time, as long as it is released at night or walked to move around.	2	The dog may be trapped during the day but released at night.	3	The space may be limited, but it should at least allow the dog to move around and take short runs.	2
2021-08-27 06:48:35	Yes, I agree to participate in the research	39		Feminine	4	White	1	Minas Gerais	Timóteo	Postgraduate	8	From 2 to 4 minimum wages (R$2,200.00 to R$4,400.00)	2	No	0			Yes	1	Water must always be freely available	1	It must be fresh, clean and drinkable	1	Feed, natural diet made at home	1	2	0	0	0	Food must be offered every day, at least twice a day.	3	It is important, for the health of dogs, that the bowls are cleaned frequently to avoid accumulation of mud or dirt.	1	It is necessary to have a house or shelter for the dog to protect itself	1	Soft surface like mattress or carpet, Cardboard	1	2	0	0	0		0	The dog cannot be tied to a rope or chain	1	The dog can be trapped during the day and night, as long as it takes walks to move around	2	The space may be limited, but it should at least allow the dog to move around and take short runs.	2
2021-08-27 07:00:51	Yes, I agree to participate in the research	30		Feminine	4	White	1	Mg	Bh	Postgraduate	8	From 10 to 20 minimum wages (R$11,000.00 to R$22,000.00)	4	Yes	1	1	1		0	Water must always be freely available	1	It must be fresh, clean and drinkable	1	Feed	1	0	0	0	0	Food must be offered every day, at least twice a day.	3	It is enough to change the water and food without having to clean the dishes.	3	It is necessary to have a house or shelter for the dog to protect itself	1	Soft surface like mattress or rug	1	0	0	0	0		0	The dog can be tied to a rope or chain for a period of time, as long as it is released at night or walked to move around.	2	The dog may be trapped during the day but released at night.	3	The space may be limited, but it should at least allow the dog to move around and take short runs.	2
2021-08-27 07:14:25	Yes, I agree to participate in the research	51		Feminine	4	White	1	Minas gerais	Belo horizonte	Postgraduate	8	From 2 to 4 minimum wages (R$2,200.00 to R$4,400.00)	2	Yes	1	1	1	Yes	0	Water must always be freely available	1	It must be fresh, clean and drinkable	1	Feed, Food scraps, Homemade natural diet	1	2	3	0	0	Food must be offered every day, at least twice a day.	3	It is important, for the health of dogs, that the bowls are cleaned frequently to avoid accumulation of mud or dirt.	1	It is necessary to have a house or shelter for the dog to protect itself	1	Soft surface like mattress or carpet, soil, Grass	1	0	3	4	0		0	The dog cannot be tied to a rope or chain	1	The dog cannot remain trapped in these places	1	The space must be large enough to allow free movement	1
2021-08-27 07:18:21	Yes, I agree to participate in the research	65		Feminine	4	White	1	MG	Belo Horizonte	Postgraduate	8	From 4 to 10 minimum wages (R$4,400.00 to R$11,000.00)	3	Yes	1	1	1		0	Water must always be freely available	1	It must be fresh, clean and drinkable	1	Feed	1	0	0	0	0	Food must be offered every day, at least twice a day.	3	It is important, for the health of dogs, that the bowls are cleaned frequently to avoid accumulation of mud or dirt.	1	It is necessary to have a house or shelter for the dog to protect itself	1	Soft surface like mattress or rug	1	0	0	0	0		0	The dog cannot be tied to a rope or chain	1	The dog cannot remain trapped in these places	1	The space must be large enough to allow free movement	1
2021-08-27 07:22:34	Yes, I agree to participate in the research	19		Feminine	4	White	1	Minas Gerais	Belo Horizonte	Complete high school	5	Up to 2 minimum wages (R$2,200.00)	1	Yes	1	1	1	Yes	0	Water must always be freely available	1	It must be fresh, clean and drinkable	1	Feed	1	0	0	0	0	Food must be offered every day, at least twice a day.	3	It is important, for the health of dogs, that the bowls are cleaned frequently to avoid accumulation of mud or dirt.	1	It is necessary to have a house or shelter for the dog to protect itself	1	Soft surface like mattress or rug	1	0	0	0	0		0	The dog cannot be tied to a rope or chain	1	The dog may be trapped during the day but released at night.	3	The space may be limited, but it should at least allow the dog to move around and take short runs.	2
2021-08-27 07:23:02	Yes, I agree to participate in the research	37		Masculine	4	Brown	2	Minas Gerais	Belo Horizonte	Postgraduate	8	From 10 to 20 minimum wages (R$11,000.00 to R$22,000.00)	4	No	0	0	0	Yes	1	Water must always be freely available	1	It must be fresh, clean and drinkable	1	Feed	1	0	0	0	0	Food must be offered every day, at least twice a day.	3	It is important, for the health of dogs, that the bowls are cleaned frequently to avoid accumulation of mud or dirt.	1	It is necessary to have a house or shelter for the dog to protect itself	1	Soft surface like mattress or rug	1	0	0	0	0		0	The dog cannot be tied to a rope or chain	1	The dog can be trapped during the day and night, as long as it takes walks to move around	2	The space must be large enough to allow free movement	1
2021-08-27 07:27:27	Yes, I agree to participate in the research	33		Feminine	4	White	1	Minas Gerais	BH	Postgraduate	8	From 4 to 10 minimum wages (R$4,400.00 to R$11,000.00)	3	Yes	1	1	1	Yes	0	Water must always be freely available	1	It must be fresh, clean and drinkable	1	Natural diet made at home	0	2	0	0	0	Food must be offered every day, at least twice a day.	3	It is important, for the health of dogs, that the bowls are cleaned frequently to avoid accumulation of mud or dirt.	1	It is necessary to have a house or shelter for the dog to protect itself	1	Soft surface like mattress or rug	1	0	0	0	0		0	The dog cannot be tied to a rope or chain	1	The dog may be trapped during the day but released at night.	3	The space must be large enough to allow free movement	1
2021-08-27 07:29:07	Yes, I agree to participate in the research	64		Feminine	4	Brown	2	MG	BH	Postgraduate	8	From 2 to 4 minimum wages (R$2,200.00 to R$4,400.00)	2	Yes	1	1	1		0	Water must always be freely available	1	It does not need to be clean and drinkable, as it can be, for example, from rain	2	Feed, Food scraps	1	0	3	0	0	Food must be offered every day, at least twice a day.	3	It is important, for the health of dogs, that the bowls are cleaned frequently to avoid accumulation of mud or dirt.	1	It is necessary to have a house or shelter for the dog to protect itself	1	Soft surface like mattress or rug	1	0	0	0	0		0	The dog can be tied to a rope or chain for a period of time, as long as it is released at night or walked to move around.	2	The dog can be trapped during the day and night, as long as it takes walks to move around	2	The space may be limited, but it should at least allow the dog to move around and take short runs.	2
2021-08-27 07:30:25	Yes, I agree to participate in the research	22		Feminine	4	White	1	São Paulo	Mauá	Incomplete higher education	6	I prefer not to inform	6	No	0			Yes	1	Water must always be freely available	1	It must be fresh, clean and drinkable	1	Feed	1	0	0	0	0	Food must be offered every day, at least twice a day.	3	It is important, for the health of dogs, that the bowls are cleaned when they are already full of dirt, food remains, or bad smells.	2	It is necessary to have a house or shelter for the dog to protect itself	1	Soft surface like mattress or rug	1	0	0	0	0		0	The dog cannot be tied to a rope or chain	1	The dog cannot remain trapped in these places	1	The space may be limited, but it should at least allow the dog to move around and take short runs.	2
2021-08-27 07:32:26	Yes, I agree to participate in the research	26		Masculine	4	White	1	Minas Gerais	Belo Horizonte	Complete higher education	7	From 4 to 10 minimum wages (R$4,400.00 to R$11,000.00)	3	Yes	1	2	2		0	Water must always be freely available	1	It must be fresh, clean and drinkable	1	Feed	1	0	0	0	0	Food must be offered every day, at least twice a day.	3	It is important, for the health of dogs, that the bowls are cleaned frequently to avoid accumulation of mud or dirt.	1	It is necessary to have a house or shelter for the dog to protect itself	1	Soft surface like mattress or rug	1	0	0	0	0		0	The dog can be tied to a rope or chain for a period of time, as long as it is released at night or walked to move around.	2	The dog may be trapped during the day but released at night.	3	The space must be large enough to allow free movement	1
2021-08-27 07:39:05	Yes, I agree to participate in the research	23		Masculine	4	Brown	2	Minas Gerais	Sarzedo	Incomplete higher education	6	From 10 to 20 minimum wages (R$11,000.00 to R$22,000.00)	4	Yes	1	2	2		0	Water must always be freely available	1	It must be fresh, clean and drinkable	1	Feed	1	0	0	0	0	Food must be offered every day, at least twice a day.	3	It is important, for the health of dogs, that the bowls are cleaned frequently to avoid accumulation of mud or dirt.	1	It is necessary to have a house or shelter for the dog to protect itself	1	Soft surface like mattress or rug	1	0	0	0	0		0	The dog can be tied to a rope or chain for a period of time, as long as it is released at night or walked to move around.	2	The dog can be trapped during the day and night, as long as it takes walks to move around	2	The space must be large enough to allow free movement	1
2021-08-27 07:44:17	Yes, I agree to participate in the research	20		Prefer not to say	4	I prefer not to inform	6	Minas Gerais	Sarzedo	I prefer not to inform	9	I prefer not to inform	6	Yes	1			No	0	I don't know how to answer	5	I don't know how to answer	3	I do not know how to answer	0	0	0	4	0	I do not know how to answer	5	I do not know how to answer	4	I don't know how to answer	3	I do not know how to answer	0	0	0	0	0		0	I do not know how to answer	4	I do not know how to answer	5	I do not know how to answer	4
2021-08-27 07:51:49	Yes, I agree to participate in the research	52		Masculine	4	White	1	Mg	Brumadinho	Complete higher education	7	From 4 to 10 minimum wages (R$4,400.00 to R$11,000.00)	3	Yes	1	2	2		0	Water must always be freely available	1	It must be fresh, clean and drinkable	1	Feed	1	0	0	0	0	Food must be freely available throughout the day	0	It is important, for the health of dogs, that the bowls are cleaned frequently to avoid accumulation of mud or dirt.	1	It is necessary to have a house or shelter for the dog to protect itself	1	Soft surface like mattress or rug	1	0	0	0	0		0	The dog cannot be tied to a rope or chain	1	The dog cannot remain trapped in these places	1	The space must be large enough to allow free movement	1
2021-08-27 07:53:21	Yes, I agree to participate in the research	30		Feminine	4	White	1	MG	Belo Horizonte	Complete higher education	7	From 4 to 10 minimum wages (R$4,400.00 to R$11,000.00)	3	Yes	1	1	1	Yes	0	Water must always be freely available	1	It must be fresh, clean and drinkable	1	Feed, natural diet made at home	1	2	0	0	0	Food must be offered every day, at least twice a day.	3	It is important, for the health of dogs, that the bowls are cleaned frequently to avoid accumulation of mud or dirt.	1	It is necessary to have a house or shelter for the dog to protect itself	1	Soft surface like mattress or carpet, Grass	1	0	3	0	0		0	The dog cannot be tied to a rope or chain	1	The dog cannot remain trapped in these places	1	The space must be large enough to allow free movement	1
2021-08-27 07:56:27	Yes, I agree to participate in the research	33		Masculine	4	White	1	Minas Gerais	Belo Horizonte	Postgraduate	8	From 4 to 10 minimum wages (R$4,400.00 to R$11,000.00)	3	Yes	1	3	3		0	Water must always be freely available	1	It must be fresh, clean and drinkable	1	Feed	1	0	0	0	0	Food must be offered every day, at least twice a day.	3	It is important, for the health of dogs, that the bowls are cleaned frequently to avoid accumulation of mud or dirt.	1	It is necessary to have a house or shelter for the dog to protect itself	1	Soft surface like mattress or carpet, Grass	1	0	3	0	0		0	The dog cannot be tied to a rope or chain	1	The dog cannot remain trapped in these places	1	The space may be limited, but it should at least allow the dog to move around and take short runs.	2
2021-08-27 08:02:49	Yes, I agree to participate in the research	41		Feminine	4	White	1	Minas Gerais	Itaúna	Postgraduate	8	From 2 to 4 minimum wages (R$2,200.00 to R$4,400.00)	2	Yes	1	5	5		0	Water must always be freely available	1	It must be fresh, clean and drinkable	1	Feed, natural diet made at home	1	2	0	0	0	Food must be offered every day, at least twice a day.	3	It is important, for the health of dogs, that the bowls are cleaned frequently to avoid accumulation of mud or dirt.	1	It is necessary to have a house or shelter for the dog to protect itself	1	Soft surface like mattress or carpet, soil, Grass	1	0	3	4	0		0	The dog cannot be tied to a rope or chain	1	The dog cannot remain trapped in these places	1	The space must be large enough to allow free movement	1
2021-08-27 08:05:26	Yes, I agree to participate in the research	38		Masculine	4	Black	3	Minas gerais	Belo horizonte	Incomplete higher education	6	From 2 to 4 minimum wages (R$2,200.00 to R$4,400.00)	2	No	0			Yes	1	Water must always be freely available	1	It must be fresh, clean and drinkable	1	Feed	1	0	0	0	0	Food must be offered every day, at least twice a day.	3	It is important, for the health of dogs, that the bowls are cleaned frequently to avoid accumulation of mud or dirt.	1	It is necessary to have a house or shelter for the dog to protect itself	1	Soft surface like mattress or rug	1	0	0	0	0		0	The dog cannot be tied to a rope or chain	1	I do not know how to answer	5	The space may be limited, but it should at least allow the dog to move around and take short runs.	2
2021-08-27 08:14:10	Yes, I agree to participate in the research	32		Feminine	4	Brown	2	Mg	Bh	Postgraduate	8	From 4 to 10 minimum wages (R$4,400.00 to R$11,000.00)	3	Yes	1	1	1	Yes	0	Water must always be freely available	1	It must be fresh, clean and drinkable	1	Feed	1	0	0	0	0	Food must be offered every day, at least twice a day.	3	It is important, for the health of dogs, that the bowls are cleaned frequently to avoid accumulation of mud or dirt.	1	It is necessary to have a house or shelter for the dog to protect itself	1	Soft surface like mattress or rug	1	0	0	0	0		0	The dog cannot be tied to a rope or chain	1	The dog can be trapped during the day and night, as long as it takes walks to move around	2	The space may be limited, but it should at least allow the dog to move around and take short runs.	2
2021-08-27 08:16:36	Yes, I agree to participate in the research	55		Feminine	4	White	1	Minas Gerais	Belo Horizonte	Incomplete high school	4	From 2 to 4 minimum wages (R$2,200.00 to R$4,400.00)	2	Yes	1	04	4		0	Water must always be freely available	1	It must be fresh, clean and drinkable	1	Feed, natural diet made at home	1	2	0	0	0	Food must be offered every day, at least twice a day.	3	It is important, for the health of dogs, that the bowls are cleaned frequently to avoid accumulation of mud or dirt.	1	It is necessary to have a house or shelter for the dog to protect itself	1	Soft surface like mattress or carpet, Grass	1	0	3	0	0		0	The dog cannot be tied to a rope or chain	1	The dog cannot remain trapped in these places	1	The space may be limited, but it should at least allow the dog to move around and take short runs.	2
2021-08-27 08:18:32	Yes, I agree to participate in the research	52		Feminine	4	I prefer not to inform	6	Mg	Belo Horizonte	Postgraduate	8	From 2 to 4 minimum wages (R$2,200.00 to R$4,400.00)	2	Yes	1	1	1		0	Water must always be freely available	1	It must be fresh, clean and drinkable	1	Feed	1	0	0	0	0	Food must be offered every day, at least twice a day.	3	It is important, for the health of dogs, that the bowls are cleaned frequently to avoid accumulation of mud or dirt.	1	It is necessary to have a house or shelter for the dog to protect itself	1	Soft surface like mattress or rug	1	0	0	0	0		0	The dog can be tied to a rope or chain for a period of time, as long as it is released at night or walked to move around.	2	The dog may be trapped during the day but released at night.	3	The space must be large enough to allow free movement	1
2021-08-27 08:27:11	Yes, I agree to participate in the research	61		Feminine	4	White	1	Minas gerais	Belo horizonte	Postgraduate	8	From 2 to 4 minimum wages (R$2,200.00 to R$4,400.00)	2	Yes	1	1	1		0	Water must always be freely available	1	It must be fresh, clean and drinkable	1	Feed	1	0	0	0	0	Food must be offered every day, at least twice a day.	3	It is important, for the health of dogs, that the bowls are cleaned frequently to avoid accumulation of mud or dirt.	1	It is necessary to have a house or shelter for the dog to protect itself	1	Soft surface like mattress or rug	1	0	0	0	0		0	The dog cannot be tied to a rope or chain	1	The dog cannot remain trapped in these places	1	The space must be large enough to allow free movement	1
2021-08-27 08:33:47	Yes, I agree to participate in the research	34		Feminine	4	White	1	Casada / Minas Gerais	Belo Horizonte	Complete higher education	7	From 4 to 10 minimum wages (R$4,400.00 to R$11,000.00)	3	Yes	1	1	1		0	Water must always be freely available	1	It must be fresh, clean and drinkable	1	Feed	1	0	0	0	0	Food must be offered every day, at least twice a day.	3	It is important, for the health of dogs, that the bowls are cleaned frequently to avoid accumulation of mud or dirt.	1	It is necessary to have a house or shelter for the dog to protect itself	1	Soft surface like mattress or rug	1	0	0	0	0		0	The dog can be tied to a rope or chain for a period of time, as long as it is released at night or walked to move around.	2	The dog may be trapped during the day but released at night.	3	The space may be limited, but it should at least allow the dog to move around and take short runs.	2
2021-08-27 08:48:59	Yes, I agree to participate in the research	26		Feminine	4	White	1	MG	BH	Complete higher education	7	From 4 to 10 minimum wages (R$4,400.00 to R$11,000.00)	3	Yes	1	2	2		0	Water must always be freely available	1	It must be fresh, clean and drinkable	1	Feed, natural diet made at home	1	2	0	0	0	Food must be freely available throughout the day	0	It is important, for the health of dogs, that the bowls are cleaned when they are already full of dirt, food remains, or bad smells.	2	It is necessary to have a house or shelter for the dog to protect itself	1	Soft surface such as mattress or carpet, Cardboard, Cement, soil, Grass	1	2	3	4	5		0	The dog cannot be tied to a rope or chain	1	The dog cannot remain trapped in these places	1	The space must be large enough to allow free movement	1
2021-08-27 08:51:14	Yes, I agree to participate in the research	66		Feminine	4	White	1	MG	Belo Horizonte	Postgraduate	8	Above 20 minimum wages (>R$22,000.00)	5	Yes	1	01	1	Yes	0	Water must always be freely available	1	It must be fresh, clean and drinkable	1	Feed	1	0	0	0	0	Food must be freely available throughout the day	0	It is important, for the health of dogs, that the bowls are cleaned frequently to avoid accumulation of mud or dirt.	1	It is necessary to have a house or shelter for the dog to protect itself	1	Soft surface like mattress or rug	1	0	0	0	0		0	The dog cannot be tied to a rope or chain	1	The dog may be trapped during the day but released at night.	3	The space may be limited, but it should at least allow the dog to move around and take short runs.	2
2021-08-27 09:10:42	Yes, I agree to participate in the research	27		Feminine	4	White	1	Minas Gerais	Belo Horizonte	Complete higher education	7	From 4 to 10 minimum wages (R$4,400.00 to R$11,000.00)	3	Yes	1	2	2		0	Water must always be freely available	1	It must be fresh, clean and drinkable	1	Feed, natural diet made at home	1	2	0	0	0	Food must be freely available throughout the day	0	It is important, for the health of dogs, that the bowls are cleaned frequently to avoid accumulation of mud or dirt.	1	It is necessary to have a house or shelter for the dog to protect itself	1	Soft surface like mattress or carpet, Grass	1	0	3	0	0		0	The dog cannot be tied to a rope or chain	1	The dog cannot remain trapped in these places	1	The space must be large enough to allow free movement	1
2021-08-27 09:16:08	Yes, I agree to participate in the research	43		Feminine	4	Brown	2	Mg	Belo Horizonte	Postgraduate	8	Up to 2 minimum wages (R$2,200.00)	1	Yes	1	1	1		0	Water must always be freely available	1	It must be fresh, clean and drinkable	1	Feed	1	0	0	0	0	Food must be offered every day, at least twice a day.	3	It is important, for the health of dogs, that the bowls are cleaned frequently to avoid accumulation of mud or dirt.	1	It is necessary to have a house or shelter for the dog to protect itself	1	Soft surface like mattress or rug	1	0	0	0	0		0	The dog cannot be tied to a rope or chain	1	The dog can be trapped during the day and night, as long as it takes walks to move around	2	The space must be large enough to allow free movement	1
2021-08-27 09:17:02	Yes, I agree to participate in the research	38		Feminine	4	White	1	Minas Gerais	Belo Horizonte	Complete higher education	7	From 4 to 10 minimum wages (R$4,400.00 to R$11,000.00)	3	Yes	1	7	7		0	Water must always be freely available	1	It must be fresh, clean and drinkable	1	Feed	1	0	0	0	0	Food must be offered every day, at least twice a day.	3	It is important, for the health of dogs, that the bowls are cleaned frequently to avoid accumulation of mud or dirt.	1	It is necessary to have a house or shelter for the dog to protect itself	1	Soft surface like mattress or rug	1	0	0	0	0		0	The dog cannot be tied to a rope or chain	1	The dog cannot remain trapped in these places	1	The space must be large enough to allow free movement	1
2021-08-27 09:23:38	Yes, I agree to participate in the research	34		Feminine	4	White	1	MG	Belo Horizonte	Complete higher education	7	From 4 to 10 minimum wages (R$4,400.00 to R$11,000.00)	3	Yes	1	1	1	Yes	0	Water must always be freely available	1	It must be fresh, clean and drinkable	1	Feed, natural diet made at home	1	2	0	0	0	Food must be offered every day, at least twice a day.	3	It is important, for the health of dogs, that the bowls are cleaned frequently to avoid accumulation of mud or dirt.	1	It is necessary to have a house or shelter for the dog to protect itself	1	Soft surface like mattress or carpet, Grass	1	0	3	0	0		0	The dog cannot be tied to a rope or chain	1	The dog cannot remain trapped in these places	1	The space may be limited, but it should at least allow the dog to move around and take short runs.	2
2021-08-27 09:23:50	Yes, I agree to participate in the research	26		Feminine	4	White	1	mg	brumadinho	Complete higher education	7	Above 20 minimum wages (>R$22,000.00)	5	Yes	1	2	2		0	Water must always be freely available	1	It must be fresh, clean and drinkable	1	Feed, natural diet made at home	1	2	0	0	0	Food must be offered every day, at least twice a day.	3	It is important, for the health of dogs, that the bowls are cleaned frequently to avoid accumulation of mud or dirt.	1	It is necessary to have a house or shelter for the dog to protect itself	1	Soft surface like mattress or rug	1	0	0	0	0		0	The dog cannot be tied to a rope or chain	1	The dog cannot remain trapped in these places	1	The space must be large enough to allow free movement	1
2021-08-27 09:26:29	Yes, I agree to participate in the research	35		Feminine	4	White	1	Minas Gerias	Belo Horizonte	Postgraduate	8	From 4 to 10 minimum wages (R$4,400.00 to R$11,000.00)	3	Yes	1	1	1	Yes	0	Water must always be freely available	1	It must be fresh, clean and drinkable	1	Feed, natural diet made at home	1	2	0	0	0	Food must be offered every day, at least twice a day.	3	It is important, for the health of dogs, that the bowls are cleaned frequently to avoid accumulation of mud or dirt.	1	It is necessary to have a house or shelter for the dog to protect itself	1	Soft surface like mattress or carpet, Grass	1	0	3	0	0		0	The dog cannot be tied to a rope or chain	1	The dog cannot remain trapped in these places	1	The space may be limited, but it should at least allow the dog to move around and take short runs.	2
2021-08-27 09:26:33	Yes, I agree to participate in the research	25		Feminine	4	Brown	2	MG	Belo Horizonte	Complete higher education	7	Up to 2 minimum wages (R$2,200.00)	1	Yes	1	1	1		0	Water must always be freely available	1	It must be fresh, clean and drinkable	1	Feed, natural diet made at home	1	2	0	0	0	Food must be offered every day, at least twice a day.	3	It is important, for the health of dogs, that the bowls are cleaned frequently to avoid accumulation of mud or dirt.	1	It is necessary to have a house or shelter for the dog to protect itself	1	Soft surface like mattress or rug	1	0	0	0	0		0	The dog cannot be tied to a rope or chain	1	The dog cannot remain trapped in these places	1	The space may be limited, but it should at least allow the dog to move around and take short runs.	2
2021-08-27 09:32:16	Yes, I agree to participate in the research	29		Feminine	4	White	1	Minas Gerais	Vespasiano	Complete higher education	7	Up to 2 minimum wages (R$2,200.00)	1	Yes	1	5	5	Yes	0	Water must always be freely available	1	It must be fresh, clean and drinkable	1	Feed, natural diet made at home	1	2	0	0	0	Food must be offered every day, at least twice a day.	3	It is important, for the health of dogs, that the bowls are cleaned frequently to avoid accumulation of mud or dirt.	1	It is necessary to have a house or shelter for the dog to protect itself	1	Soft surface like mattress or rug, Blanket	1	0	0	0	0		0	The dog cannot be tied to a rope or chain	1	The dog cannot remain trapped in these places	1	The space may be limited, but it should at least allow the dog to move around and take short runs.	2
2021-08-27 09:32:35	Yes, I agree to participate in the research	38		Feminine	4	I prefer not to inform	6	Mg	Belo Horizonte	Postgraduate	8	I prefer not to inform	6	Yes	1	3	3	Yes	0	Water must always be freely available	1	It must be fresh, clean and drinkable	1	Feed	1	0	0	0	0	Food must be offered every day, at least twice a day.	3	It is important, for the health of dogs, that the bowls are cleaned frequently to avoid accumulation of mud or dirt.	1	It is necessary to have a house or shelter for the dog to protect itself	1	Soft surface like mattress or rug	1	0	0	0	0		0	The dog cannot be tied to a rope or chain	1	The dog cannot remain trapped in these places	1	The space must be large enough to allow free movement	1
2021-08-27 09:34:33	Yes, I agree to participate in the research	53		Feminine	4	White	1	Minas gerais	Belo Horizonte	Complete higher education	7	From 4 to 10 minimum wages (R$4,400.00 to R$11,000.00)	3	No	0			No	2	Water must always be freely available	1	It must be fresh, clean and drinkable	1	Feed	1	0	0	0	0	Food must be offered every day, at least twice a day.	3	It is important, for the health of dogs, that the bowls are cleaned frequently to avoid accumulation of mud or dirt.	1	It is necessary to have a house or shelter for the dog to protect itself	1	Soft surface like mattress or carpet, soil, Grass	1	0	3	4	0		0	The dog cannot be tied to a rope or chain	1	I do not know how to answer	5	The space must be large enough to allow free movement	1
2021-08-27 09:36:51	Yes, I agree to participate in the research	30		Feminine	4	White	1	Mg	Belo Horizonte	Postgraduate	8	From 4 to 10 minimum wages (R$4,400.00 to R$11,000.00)	3	No	0			Yes	1	Water must always be freely available	1	It must be fresh, clean and drinkable	1	Feed, natural diet made at home	1	2	0	0	0	Food must be freely available throughout the day	0	It is important, for the health of dogs, that the bowls are cleaned frequently to avoid accumulation of mud or dirt.	1	It is necessary to have a house or shelter for the dog to protect itself	1	Soft surface like mattress or rug	1	0	0	0	0		0	The dog cannot be tied to a rope or chain	1	The dog may be trapped during the day but released at night.	3	The space must be large enough to allow free movement	1
2021-08-27 09:37:43	Yes, I agree to participate in the research	36		Feminine	4	Black	3	Minas Gerais	Belo Horizonte	Postgraduate	8	From 2 to 4 minimum wages (R$2,200.00 to R$4,400.00)	2	No	0	0	0	Yes	1	Water must always be freely available	1	It must be fresh, clean and drinkable	1	Feed, natural diet made at home	1	2	0	0	0	Food must be offered every day, at least twice a day.	3	It is important, for the health of dogs, that the bowls are cleaned frequently to avoid accumulation of mud or dirt.	1	It is necessary to have a house or shelter for the dog to protect itself	1	Soft surface like mattress or rug	1	0	0	0	0		0	The dog cannot be tied to a rope or chain	1	The dog cannot remain trapped in these places	1	The space must be large enough to allow free movement	1
2021-08-27 09:42:12	Yes, I agree to participate in the research	25		Feminine	4	White	1	Minas Gerais	Belo Horizonte	Postgraduate	8	From 2 to 4 minimum wages (R$2,200.00 to R$4,400.00)	2	No	0			Yes	1	Water must always be freely available	1	It must be fresh, clean and drinkable	1	Feed	1	0	0	0	0	Food must be offered every day, at least twice a day.	3	It is important, for the health of dogs, that the bowls are cleaned frequently to avoid accumulation of mud or dirt.	1	It is necessary to have a house or shelter for the dog to protect itself	1	Soft surface like mattress or rug	1	0	0	0	0		0	The dog cannot be tied to a rope or chain	1	The dog can be trapped during the day and night, as long as it takes walks to move around	2	The space may be limited, but it should at least allow the dog to move around and take short runs.	2
2021-08-27 09:53:36	Yes, I agree to participate in the research	31		Feminine	4	White	1	MG	Belo horizonte	Postgraduate	8	From 2 to 4 minimum wages (R$2,200.00 to R$4,400.00)	2	Yes	1	4	4	Yes	0	Water must always be freely available	1	It must be fresh, clean and drinkable	1	Feed, natural diet made at home	1	2	0	0	0	Food must be offered every day, at least twice a day.	3	It is important, for the health of dogs, that the bowls are cleaned frequently to avoid accumulation of mud or dirt.	1	It is necessary to have a house or shelter for the dog to protect itself	1	Soft surface like mattress or carpet, Cardboard	1	2	0	0	0		0	The dog cannot be tied to a rope or chain	1	The dog can be trapped during the day and night, as long as it takes walks to move around	2	The space must be large enough to allow free movement	1
2021-08-27 10:05:28	Yes, I agree to participate in the research	43		Feminine	4	White	1	Mg	Betim	Complete higher education	7	From 10 to 20 minimum wages (R$11,000.00 to R$22,000.00)	4	Yes	1	1	1		0	Water must always be freely available	1	It must be fresh, clean and drinkable	1	Feed, natural diet made at home	1	2	0	0	0	Food must be offered every day, at least twice a day.	3	It is important, for the health of dogs, that the bowls are cleaned frequently to avoid accumulation of mud or dirt.	1	It is necessary to have a house or shelter for the dog to protect itself	1	Soft surface like mattress or rug	1	0	0	0	0		0	The dog cannot be tied to a rope or chain	1	The dog cannot remain trapped in these places	1	The space must be large enough to allow free movement	1
2021-08-27 10:08:47	Yes, I agree to participate in the research	34		Masculine	4	White	1	Minas Gerais	Belo Horizonte	Postgraduate	8	From 4 to 10 minimum wages (R$4,400.00 to R$11,000.00)	3	Yes	1	3	3		0	Water must always be freely available	1	It must be fresh, clean and drinkable	1	Feed	1	0	0	0	0	Food must be offered every day, at least twice a day.	3	It is important, for the health of dogs, that the bowls are cleaned frequently to avoid accumulation of mud or dirt.	1	It is necessary to have a house or shelter for the dog to protect itself	1	Soft surface like mattress or rug	1	0	0	0	0		0	The dog cannot be tied to a rope or chain	1	The dog cannot remain trapped in these places	1	The space must be large enough to allow free movement	1
2021-08-27 10:09:21	Yes, I agree to participate in the research	59		Feminine	4	White	1	Minas Gerais	Belo Horizonte	Complete high school	5	From 4 to 10 minimum wages (R$4,400.00 to R$11,000.00)	3	No	0			Yes	1	Water must always be freely available	1	It must be fresh, clean and drinkable	1	Feed	1	0	0	0	0	Food must be offered every day, at least twice a day.	3	It is important, for the health of dogs, that the bowls are cleaned frequently to avoid accumulation of mud or dirt.	1	It is necessary to have a house or shelter for the dog to protect itself	1	Soft surface like mattress or rug	1	0	0	0	0		0	The dog cannot be tied to a rope or chain	1	The dog cannot remain trapped in these places	1	The space must be large enough to allow free movement	1
2021-08-27 10:09:35	Yes, I agree to participate in the research	31		Feminine	4	Brown	2	Minas Gerais	Belo Horizonte	Complete higher education	7	From 2 to 4 minimum wages (R$2,200.00 to R$4,400.00)	2	Yes	1	3	3	Yes	0	Water must always be freely available	1	It must be fresh, clean and drinkable	1	Feed	1	0	0	0	0	Food must be offered every day, at least twice a day.	3	It is important, for the health of dogs, that the bowls are cleaned frequently to avoid accumulation of mud or dirt.	1	It is necessary to have a house or shelter for the dog to protect itself	1	Soft surface like mattress or rug	1	0	0	0	0		0	The dog cannot be tied to a rope or chain	1	The dog cannot remain trapped in these places	1	The space must be large enough to allow free movement	1
2021-08-27 10:09:42	Yes, I agree to participate in the research	15		Feminine	4	White	1	Minas Gerais	Belo Horizonte	Incomplete elementary education	2	I prefer not to inform	6	No	0			Yes	1	Water should be given one or more times a day, and there is no problem with lack of water during certain periods.	2	It must be fresh, clean and drinkable	1	Feed	1	0	0	0	0	Food must be offered every day, at least twice a day.	3	It is important, for the health of dogs, that the bowls are cleaned when they are already full of dirt, food remains, or bad smells.	2	I don't know how to answer	3	Grass	0	0	3	0	0		0	The dog cannot be tied to a rope or chain	1	The dog cannot remain trapped in these places	1	The space may be limited, but it should at least allow the dog to move around and take short runs.	2
2021-08-27 10:10:07	Yes, I agree to participate in the research	24		Masculine	4	Brown	2	Minas Gerais	Belo Horizonte	Incomplete higher education	6	From 4 to 10 minimum wages (R$4,400.00 to R$11,000.00)	3	Yes	1	1	1		0	Water must always be freely available	1	It must be fresh, clean and drinkable	1	Feed	1	0	0	0	0	Food must be offered every day, at least twice a day.	3	It is important, for the health of dogs, that the bowls are cleaned frequently to avoid accumulation of mud or dirt.	1	It is necessary to have a house or shelter for the dog to protect itself	1	Soft surface like mattress or rug	1	0	0	0	0		0	The dog cannot be tied to a rope or chain	1	The dog cannot remain trapped in these places	1	The space must be large enough to allow free movement	1
2021-08-27 10:12:05	Yes, I agree to participate in the research	29		Masculine	4	White	1	MG	Contagem	Complete higher education	7	From 2 to 4 minimum wages (R$2,200.00 to R$4,400.00)	2	Yes	1	1	1		0	Water must always be freely available	1	It must be fresh, clean and drinkable	1	Feed, natural diet made at home	1	2	0	0	0	Food must be offered every day, at least twice a day.	3	It is important, for the health of dogs, that the bowls are cleaned frequently to avoid accumulation of mud or dirt.	1	It is necessary to have a house or shelter for the dog to protect itself	1	Soft surface like mattress or rug	1	0	0	0	0		0	The dog cannot be tied to a rope or chain	1	The dog cannot remain trapped in these places	1	The space must be large enough to allow free movement	1
2021-08-27 10:12:50	Yes, I agree to participate in the research	42		Masculine	4	Brown	2	Minas Gerais	Belo Horizonte	Postgraduate	8	From 4 to 10 minimum wages (R$4,400.00 to R$11,000.00)	3	Yes	1	2	2	Yes	0	Water must always be freely available	1	It must be fresh, clean and drinkable	1	Feed	1	0	0	0	0	Food must be offered every day, once a day	2	It is important, for the health of dogs, that the bowls are cleaned frequently to avoid accumulation of mud or dirt.	1	It is necessary to have a house or shelter for the dog to protect itself	1	Soft surface like mattress or carpet, Cardboard	1	2	0	0	0		0	The dog can be tied to a rope or chain for a period of time, as long as it is released at night or walked to move around.	2	The dog may be trapped during the day but released at night.	3	The space may be limited, but it should at least allow the dog to move around and take short runs.	2
2021-08-27 10:13:44	Yes, I agree to participate in the research	35		Masculine	4	Brown	2	Minas Gerais	Belo Horizonte	Postgraduate	8	I prefer not to inform	6	Yes	1	2	2		0	Water must always be freely available	1	It must be fresh, clean and drinkable	1	Feed	1	0	0	0	0	Food must be offered every day, at least twice a day.	3	It is important, for the health of dogs, that the bowls are cleaned frequently to avoid accumulation of mud or dirt.	1	It is necessary to have a house or shelter for the dog to protect itself	1	Soft surface like mattress or rug	1	0	0	0	0		0	The dog cannot be tied to a rope or chain	1	The dog may be trapped during the day but released at night.	3	The space must be large enough to allow free movement	1
2021-08-27 10:24:15	Yes, I agree to participate in the research	36		Feminine	4	I prefer not to inform	6	Minas gerais	Belo Horizonte	I prefer not to inform	9	I prefer not to inform	6	No	0			No	2	Water must always be freely available	1	It must be fresh, clean and drinkable	1	Feed, natural diet made at home	1	2	0	0	0	Food must be offered every day, at least twice a day.	3	It is important, for the health of dogs, that the bowls are cleaned frequently to avoid accumulation of mud or dirt.	1	It is necessary to have a house or shelter for the dog to protect itself	1	Soft surface like mattress or carpet, Cardboard, Blanket	1	2	0	0	0		0	The dog cannot be tied to a rope or chain	1	The dog cannot remain trapped in these places	1	The space may be limited, but it should at least allow the dog to move around and take short runs.	2
2021-08-27 10:27:06	Yes, I agree to participate in the research	37		Masculine	4	Yellow	4	Minas Gerais	Belo Horizonte	Complete higher education	7	From 2 to 4 minimum wages (R$2,200.00 to R$4,400.00)	2	Yes	1	Three	3		0	Water must always be freely available	1	It must be fresh, clean and drinkable	1	Feed	1	0	0	0	0	Food must be offered every day, at least twice a day.	3	It is important, for the health of dogs, that the bowls are cleaned frequently to avoid accumulation of mud or dirt.	1	It is necessary to have a house or shelter for the dog to protect itself	1	Soft surface like mattress or rug	1	0	0	0	0		0	The dog cannot be tied to a rope or chain	1	The dog cannot remain trapped in these places	1	The space must be large enough to allow free movement	1
2021-08-27 10:27:56	Yes, I agree to participate in the research	59		Masculine	4	White	1	Minas Gerais	Senhora de Oliveira	Complete higher education	7	From 10 to 20 minimum wages (R$11,000.00 to R$22,000.00)	4	Yes	1	5	5		0	Water must always be freely available	1	It must be fresh, clean and drinkable	1	Feed	1	0	0	0	0	Food must be freely available throughout the day	0	It is important, for the health of dogs, that the bowls are cleaned frequently to avoid accumulation of mud or dirt.	1	It is necessary to have a house or shelter for the dog to protect itself	1	Soft surface like mattress or rug	1	0	0	0	0		0	The dog cannot be tied to a rope or chain	1	The dog cannot remain trapped in these places	1	The space must be large enough to allow free movement	1
2021-08-27 10:29:53	Yes, I agree to participate in the research	43		Feminine	4	Brown	2	Minas gerais	Belo Horizonte	Complete higher education	7	From 4 to 10 minimum wages (R$4,400.00 to R$11,000.00)	3	No	0			Yes	1	Water must always be freely available	1	It must be fresh, clean and drinkable	1	Feed, natural diet made at home	1	2	0	0	0	Food must be freely available throughout the day	0	It is important, for the health of dogs, that the bowls are cleaned frequently to avoid accumulation of mud or dirt.	1	It is necessary to have a house or shelter for the dog to protect itself	1	Soft surface like mattress or rug	1	0	0	0	0		0	The dog cannot be tied to a rope or chain	1	The dog cannot remain trapped in these places	1	The space may be limited, but it should at least allow the dog to move around and take short runs.	2
2021-08-27 10:30:45	Yes, I agree to participate in the research	24		Feminine	4	Black	3	Minas Gerais	Belo Horizonte	Incomplete higher education	6	From 4 to 10 minimum wages (R$4,400.00 to R$11,000.00)	3	No	0	.	.	Yes	1	Water must always be freely available	1	It must be fresh, clean and drinkable	1	Feed	1	0	0	0	0	Food must be freely available throughout the day	0	It is important, for the health of dogs, that the bowls are cleaned frequently to avoid accumulation of mud or dirt.	1	It is necessary to have a house or shelter for the dog to protect itself	1	Soft surface like mattress or rug	1	0	0	0	0		0	The dog cannot be tied to a rope or chain	1	The dog cannot remain trapped in these places	1	The space must be large enough to allow free movement	1
2021-08-27 10:38:40	Yes, I agree to participate in the research	31		Feminine	4	White	1	Minas Gerais	Belo Horizonte	Postgraduate	8	From 4 to 10 minimum wages (R$4,400.00 to R$11,000.00)	3	Yes	1	2	2		0	Water must always be freely available	1	It must be fresh, clean and drinkable	1	Feed	1	0	0	0	0	Food must be freely available throughout the day	0	It is important, for the health of dogs, that the bowls are cleaned frequently to avoid accumulation of mud or dirt.	1	It is necessary to have a house or shelter for the dog to protect itself	1	Soft surface like mattress or rug	1	0	0	0	0		0	The dog cannot be tied to a rope or chain	1	The dog cannot remain trapped in these places	1	The space must be large enough to allow free movement	1
2021-08-27 10:50:06	Yes, I agree to participate in the research	38		Masculine	4	Brown	2	MG	BH	Complete high school	5	Up to 2 minimum wages (R$2,200.00)	1	Yes	1	1	1	Yes	0	Water must always be freely available	1	It must be fresh, clean and drinkable	1	Feed, natural diet made at home	1	2	0	0	0	Food must be offered every day, at least twice a day.	3	It is important, for the health of dogs, that the bowls are cleaned frequently to avoid accumulation of mud or dirt.	1	It is necessary to have a house or shelter for the dog to protect itself	1	Soft surface like mattress or carpet, Cardboard	1	2	0	0	0		0	The dog cannot be tied to a rope or chain	1	The dog may be trapped during the day but released at night.	3	The space must be large enough to allow free movement	1
2021-08-27 10:50:30	Yes, I agree to participate in the research	61		Feminine	4	White	1	MG	BH	Complete high school	5	From 4 to 10 minimum wages (R$4,400.00 to R$11,000.00)	3	Yes	1	1	1	Yes	0	Water must always be freely available	1	It must be fresh, clean and drinkable	1	Feed	1	0	0	0	0	Food must be freely available throughout the day	0	It is important, for the health of dogs, that the bowls are cleaned frequently to avoid accumulation of mud or dirt.	1	It is necessary to have a house or shelter for the dog to protect itself	1	Soft surface like mattress or rug	1	0	0	0	0		0	The dog cannot be tied to a rope or chain	1	The dog may be trapped during the day but released at night.	3	The space must be large enough to allow free movement	1
2021-08-27 10:51:55	Yes, I agree to participate in the research	29		Feminine	4	White	1	Minas Gerais	Guanhaes	Postgraduate	8	From 4 to 10 minimum wages (R$4,400.00 to R$11,000.00)	3	Yes	1	8	8		0	Water must always be freely available	1	It must be fresh, clean and drinkable	1	Feed	1	0	0	0	0	Food must be offered every day, at least twice a day.	3	I do not know how to answer	4	It is necessary to have a house or shelter for the dog to protect itself	1	Soft surface like mattress or carpet, Grass	1	0	3	0	0		0	The dog cannot be tied to a rope or chain	1	I do not know how to answer	5	The space must be large enough to allow free movement	1
2021-08-27 10:57:12	Yes, I agree to participate in the research	56		Feminine	4	White	1	Mg	BH	Postgraduate	8	From 10 to 20 minimum wages (R$11,000.00 to R$22,000.00)	4	No	0			Yes	1	Water must always be freely available	1	It must be fresh, clean and drinkable	1	Feed	1	0	0	0	0	Food must be offered every day, at least twice a day.	3	It is important, for the health of dogs, that the bowls are cleaned frequently to avoid accumulation of mud or dirt.	1	It is necessary to have a house or shelter for the dog to protect itself	1	Soft surface like mattress or rug	1	0	0	0	0		0	The dog cannot be tied to a rope or chain	1	I do not know how to answer	5	The space may be limited, but it should at least allow the dog to move around and take short runs.	2
2021-08-27 10:58:08	Yes, I agree to participate in the research	23		Feminine	4	Brown	2	Minas Gerais	Ribeirão das Neves	Incomplete higher education	6	From 10 to 20 minimum wages (R$11,000.00 to R$22,000.00)	4	Yes	1	4	4	Yes	0	Water must always be freely available	1	It must be fresh, clean and drinkable	1	Feed, natural diet made at home	1	2	0	0	0	Food must be freely available throughout the day	0	It is important, for the health of dogs, that the bowls are cleaned frequently to avoid accumulation of mud or dirt.	1	It is necessary to have a house or shelter for the dog to protect itself	1	Soft surface such as mattress or carpet, Cardboard, soil, Grass	1	2	3	4	0		0	The dog cannot be tied to a rope or chain	1	The dog cannot remain trapped in these places	1	The space must be large enough to allow free movement	1
2021-08-27 11:05:38	Yes, I agree to participate in the research	28		Feminine	4	White	1	Paraná	Maringá	Complete higher education	7	From 2 to 4 minimum wages (R$2,200.00 to R$4,400.00)	2	No	0			Yes	1	Water must always be freely available	1	It must be fresh, clean and drinkable	1	Feed	1	0	0	0	0	Food must be freely available throughout the day	0	It is important, for the health of dogs, that the bowls are cleaned frequently to avoid accumulation of mud or dirt.	1	It is necessary to have a house or shelter for the dog to protect itself	1	Soft surface like mattress or rug	1	0	0	0	0		0	The dog cannot be tied to a rope or chain	1	The dog cannot remain trapped in these places	1	The space must be large enough to allow free movement	1
2021-08-27 11:08:47	Yes, I agree to participate in the research	65		Masculine	4	White	1	MG	Belo Horizonte	Complete higher education	7	I prefer not to inform	6	No	0			Yes	1	Water must always be freely available	1	It must be fresh, clean and drinkable	1	Feed	1	0	0	0	0	Food must be offered every day, at least twice a day.	3	It is important, for the health of dogs, that the bowls are cleaned frequently to avoid accumulation of mud or dirt.	1	It is necessary to have a house or shelter for the dog to protect itself	1	Soft surface like mattress or carpet, Cardboard	1	2	0	0	0		0	The dog can be tied to a rope or chain for a period of time, as long as it is released at night or walked to move around.	2	The dog can be trapped during the day and night, as long as it takes walks to move around	2	The space must be large enough to allow free movement	1
2021-08-27 11:11:58	Yes, I agree to participate in the research	56		Feminine	4	Brown	2	Minas gerais	Contagem	Postgraduate	8	From 10 to 20 minimum wages (R$11,000.00 to R$22,000.00)	4	Yes	1	01	1		0	Water must always be freely available	1	It must be fresh, clean and drinkable	1	Feed	1	0	0	0	0	Food must be offered every day, at least twice a day.	3	It is important, for the health of dogs, that the bowls are cleaned frequently to avoid accumulation of mud or dirt.	1	I don't know how to answer	3	I do not know how to answer	0	0	0	0	0		0	I do not know how to answer	4	I do not know how to answer	5	I do not know how to answer	4
2021-08-27 11:16:21	Yes, I agree to participate in the research	32		Feminine	4	White	1	Mg	BH	Complete higher education	7	From 4 to 10 minimum wages (R$4,400.00 to R$11,000.00)	3	Yes	1	5	5	Yes	0	Water must always be freely available	1	It must be fresh, clean and drinkable	1	Feed	1	0	0	0	0	Food must be offered every day, at least twice a day.	3	It is important, for the health of dogs, that the bowls are cleaned frequently to avoid accumulation of mud or dirt.	1	It is necessary to have a house or shelter for the dog to protect itself	1	Soft surface like mattress or rug	1	0	0	0	0		0	The dog cannot be tied to a rope or chain	1	The dog cannot remain trapped in these places	1	The space must be large enough to allow free movement	1
2021-08-27 11:18:25	Yes, I agree to participate in the research	32		Feminine	4	White	1	Minas Gerais.	Belo Horizonte.	Complete high school	5	From 4 to 10 minimum wages (R$4,400.00 to R$11,000.00)	3	No	0			Yes	1	Water must always be freely available	1	It must be fresh, clean and drinkable	1	Feed	1	0	0	0	0	Food must be freely available throughout the day	0	It is important, for the health of dogs, that the bowls are cleaned frequently to avoid accumulation of mud or dirt.	1	It is necessary to have a house or shelter for the dog to protect itself	1	Soft surface like mattress or rug	1	0	0	0	0		0	The dog can be tied to a rope or chain for a period of time, as long as it is released at night or walked to move around.	2	The dog can be trapped during the day and night, as long as it takes walks to move around	2	The space may be limited, but it should at least allow the dog to move around and take short runs.	2
2021-08-27 11:19:36	Yes, I agree to participate in the research	43		Feminine	4	White	1	MG	Senhora de Oliveira	Postgraduate	8	From 4 to 10 minimum wages (R$4,400.00 to R$11,000.00)	3	Yes	1	5	5		0	Water must always be freely available	1	It must be fresh, clean and drinkable	1	Feed	1	0	0	0	0	Food must be freely available throughout the day	0	It is important, for the health of dogs, that the bowls are cleaned frequently to avoid accumulation of mud or dirt.	1	It is necessary to have a house or shelter for the dog to protect itself	1	Soft surface like mattress or carpet, Cardboard, Grass	1	2	3	0	0		0	The dog cannot be tied to a rope or chain	1	The dog can be trapped during the day and night, as long as it takes walks to move around	2	The space must be large enough to allow free movement	1
2021-08-27 11:31:25	Yes, I agree to participate in the research	58		Feminine	4	White	1	MG	Guanhães	Postgraduate	8	I prefer not to inform	6	Yes	1	8	8		0	Water must always be freely available	1	It must be fresh, clean and drinkable	1	Feed	1	0	0	0	0	Food must be offered every day, at least twice a day.	3	It is important, for the health of dogs, that the bowls are cleaned frequently to avoid accumulation of mud or dirt.	1	It is necessary to have a house or shelter for the dog to protect itself	1	Soft surface like mattress or carpet, Grass	1	0	3	0	0		0	The dog cannot be tied to a rope or chain	1	The dog can be trapped during the day and night, as long as it takes walks to move around	2	The space must be large enough to allow free movement	1
2021-08-27 11:37:17	Yes, I agree to participate in the research	21		Feminine	4	Brown	2	mg	betim	Incomplete higher education	6	From 4 to 10 minimum wages (R$4,400.00 to R$11,000.00)	3	Yes	1	3	3		0	Water must always be freely available	1	It must be fresh, clean and drinkable	1	Feed	1	0	0	0	0	Food must be offered every day, at least twice a day.	3	It is important, for the health of dogs, that the bowls are cleaned when they are already full of dirt, food remains, or bad smells.	2	It is necessary to have a house or shelter for the dog to protect itself	1	Soft surface like mattress or rug	1	0	0	0	0		0	The dog cannot be tied to a rope or chain	1	The dog cannot remain trapped in these places	1	The space may be limited, but it should at least allow the dog to move around and take short runs.	2
2021-08-27 11:40:27	Yes, I agree to participate in the research	25		Feminine	4	Black	3	Minas Gerais	Contagem	Incomplete higher education	6	From 2 to 4 minimum wages (R$2,200.00 to R$4,400.00)	2	Yes	1	Two	2		0	Water must always be freely available	1	It must be fresh, clean and drinkable	1	Feed, natural diet made at home	1	2	0	0	0	Food must be offered every day, at least twice a day.	3	It is important, for the health of dogs, that the bowls are cleaned frequently to avoid accumulation of mud or dirt.	1	It is necessary to have a house or shelter for the dog to protect itself	1	Soft surface like mattress or rug	1	0	0	0	0		0	The dog cannot be tied to a rope or chain	1	The dog may be trapped during the day but released at night.	3	The space may be limited, but it should at least allow the dog to move around and take short runs.	2
2021-08-27 11:53:46	Yes, I agree to participate in the research	59		Feminine	4	Brown	2	Minas Gerais	Belo Horizonte	Complete higher education	7	From 4 to 10 minimum wages (R$4,400.00 to R$11,000.00)	3	No	0			Yes	1	Water must always be freely available	1	It must be fresh, clean and drinkable	1	Feed, Food scraps	1	0	3	0	0	Food must be offered every day, at least twice a day.	3	It is important, for the health of dogs, that the bowls are cleaned frequently to avoid accumulation of mud or dirt.	1	It is necessary to have a house or shelter for the dog to protect itself	1	Soft surface like mattress or rug	1	0	0	0	0		0	The dog can be tied to a rope or chain for a period of time, as long as it is released at night or walked to move around.	2	The dog can be trapped during the day and night, as long as it takes walks to move around	2	The space must be large enough to allow free movement	1
2021-08-27 12:04:05	Yes, I agree to participate in the research	62		Feminine	4	White	1	MG	Belo Horizonte	Postgraduate	8	I prefer not to inform	6	Yes	1	1	1		0	Water must always be freely available	1	It must be fresh, clean and drinkable	1	Feed, natural diet made at home	1	2	0	0	0	Food must be offered every day, at least twice a day.	3	It is important, for the health of dogs, that the bowls are cleaned frequently to avoid accumulation of mud or dirt.	1	It is necessary to have a house or shelter for the dog to protect itself	1	Soft surface like mattress or carpet, Cardboard, Soil	1	2	0	4	0		0	The dog can be tied to a rope or chain for a period of time, as long as it is released at night or walked to move around.	2	The dog cannot remain trapped in these places	1	The space must be large enough to allow free movement	1
2021-08-27 12:26:15	Yes, I agree to participate in the research	31		Masculine	4	White	1	Minas Gerais	Belo Horizonte	Complete high school	5	No financial income	0	Yes	1	Two	2	Yes	0	Water must always be freely available	1	It must be fresh, clean and drinkable	1	Feed	1	0	0	0	0	Food must be offered every day, at least twice a day.	3	It is important, for the health of dogs, that the bowls are cleaned frequently to avoid accumulation of mud or dirt.	1	It is necessary to have a house or shelter for the dog to protect itself	1	Soft surface like mattress or rug	1	0	0	0	0		0	The dog cannot be tied to a rope or chain	1	The dog cannot remain trapped in these places	1	The space must be large enough to allow free movement	1
2021-08-27 12:32:09	Yes, I agree to participate in the research	29		Feminine	4	Brown	2	Minas Gerais	Belo Horizonte	Incomplete elementary education	2	Up to 2 minimum wages (R$2,200.00)	1	Yes	1	One	1	Yes	0	Water must always be freely available	1	It must be fresh, clean and drinkable	1	Feed	1	0	0	0	0	Food must be offered every day, at least twice a day.	3	It is important, for the health of dogs, that the bowls are cleaned frequently to avoid accumulation of mud or dirt.	1	It is necessary to have a house or shelter for the dog to protect itself	1	Soft surface like mattress or rug	1	0	0	0	0		0	The dog cannot be tied to a rope or chain	1	The dog cannot remain trapped in these places	1	The space may be limited, but it should at least allow the dog to move around and take short runs.	2
2021-08-27 12:50:03	Yes, I agree to participate in the research	20		Masculine	4	Brown	2	Rio de Janeiro	São Gonçalo	Complete high school	5	Up to 2 minimum wages (R$2,200.00)	1	No	0			Yes	1	Water must always be freely available	1	It must be fresh, clean and drinkable	1	Feed	1	0	0	0	0	Food must be offered every day, at least twice a day.	3	It is important, for the health of dogs, that the bowls are cleaned frequently to avoid accumulation of mud or dirt.	1	It is necessary to have a house or shelter for the dog to protect itself	1	Soft surface like mattress or carpet, Cardboard, Grass	1	2	3	0	0		0	The dog can be tied to a rope or chain for a period of time, as long as it is released at night or walked to move around.	2	The dog can be trapped during the day and night, as long as it takes walks to move around	2	The space must be large enough to allow free movement	1
2021-08-27 13:18:37	Yes, I agree to participate in the research	43		Feminine	4	Brown	2	Minas gerais	Belo Horizonte	Complete high school	5	From 2 to 4 minimum wages (R$2,200.00 to R$4,400.00)	2	Yes	1	2	2	Yes	0	Water must always be freely available	1	It must be fresh, clean and drinkable	1	Feed, Food scraps	1	0	3	0	0	Food must be freely available throughout the day	0	It is important, for the health of dogs, that the bowls are cleaned frequently to avoid accumulation of mud or dirt.	1	It is necessary to have a house or shelter for the dog to protect itself	1	Cardboard	0	2	0	0	0		0	The dog cannot be tied to a rope or chain	1	The dog may be trapped during the day but released at night.	3	The space must be large enough to allow free movement	1
2021-08-27 14:15:10	Yes, I agree to participate in the research	48		Feminine	4	White	1	MG	BH	Complete higher education	7	Up to 2 minimum wages (R$2,200.00)	1	No	0			Yes	1	Water must always be freely available	1	It must be fresh, clean and drinkable	1	Feed	1	0	0	0	0	Food must be offered every day, at least twice a day.	3	It is important, for the health of dogs, that the bowls are cleaned frequently to avoid accumulation of mud or dirt.	1	It is necessary to have a house or shelter for the dog to protect itself	1	Soft surface like mattress or rug	1	0	0	0	0		0	The dog can be tied to a rope or chain for a period of time, as long as it is released at night or walked to move around.	2	The dog may be trapped during the day but released at night.	3	The space may be limited, but it should at least allow the dog to move around and take short runs.	2
2021-08-27 14:15:29	Yes, I agree to participate in the research	19		Feminine	4	Brown	2	Minas Gerais	Belo Horizonte	Incomplete higher education	6	From 4 to 10 minimum wages (R$4,400.00 to R$11,000.00)	3	Yes	1	1	1		0	Water must always be freely available	1	It must be fresh, clean and drinkable	1	Feed	1	0	0	0	0	Food must be offered every day, at least twice a day.	3	It is important, for the health of dogs, that the bowls are cleaned frequently to avoid accumulation of mud or dirt.	1	It is necessary to have a house or shelter for the dog to protect itself	1	Soft surface like mattress or rug	1	0	0	0	0		0	The dog cannot be tied to a rope or chain	1	The dog cannot remain trapped in these places	1	The space must be large enough to allow free movement	1
2021-08-27 14:19:06	Yes, I agree to participate in the research	20		Feminine	4	I prefer not to inform	6	Minas Gerais	Contagem	Incomplete higher education	6	From 4 to 10 minimum wages (R$4,400.00 to R$11,000.00)	3	No	0			Yes	1	Water must always be freely available	1	It must be fresh, clean and drinkable	1	Feed	1	0	0	0	0	Food must be offered every day, at least twice a day.	3	It is important, for the health of dogs, that the bowls are cleaned frequently to avoid accumulation of mud or dirt.	1	It is necessary to have a house or shelter for the dog to protect itself	1	Soft surface like mattress or rug	1	0	0	0	0		0	The dog can be tied to a rope or chain for a period of time, as long as it is released at night or walked to move around.	2	The dog cannot remain trapped in these places	1	The space must be large enough to allow free movement	1
2021-08-27 14:20:21	Yes, I agree to participate in the research	23		Feminine	4	White	1	Minas Gerais	Belo Horizonte	Incomplete higher education	6	From 4 to 10 minimum wages (R$4,400.00 to R$11,000.00)	3	Yes	1	6	6		0	Water must always be freely available	1	It must be fresh, clean and drinkable	1	Feed	1	0	0	0	0	Food must be offered every day, at least twice a day.	3	It is important, for the health of dogs, that the bowls are cleaned frequently to avoid accumulation of mud or dirt.	1	It is necessary to have a house or shelter for the dog to protect itself	1	Soft surface like mattress or rug	1	0	0	0	0		0	The dog cannot be tied to a rope or chain	1	The dog cannot remain trapped in these places	1	The space must be large enough to allow free movement	1
2021-08-27 14:21:50	Yes, I agree to participate in the research	27		Feminine	4	Brown	2	Mg	Belo Horizonte	Complete higher education	7	From 2 to 4 minimum wages (R$2,200.00 to R$4,400.00)	2	Yes	1	1	1	Yes	0	Water must always be freely available	1	It must be fresh, clean and drinkable	1	Feed, natural diet made at home	1	2	0	0	0	Food must be offered every day, at least twice a day.	3	It is important, for the health of dogs, that the bowls are cleaned frequently to avoid accumulation of mud or dirt.	1	It is necessary to have a house or shelter for the dog to protect itself	1	Soft surface like mattress or rug	1	0	0	0	0		0	The dog can be tied to a rope or chain for a period of time, as long as it is released at night or walked to move around.	2	The dog may be trapped during the day but released at night.	3	The space must be large enough to allow free movement	1
2021-08-27 14:22:36	Yes, I agree to participate in the research	27		Feminine	4	White	1	Mg	Bh	Postgraduate	8	From 10 to 20 minimum wages (R$11,000.00 to R$22,000.00)	4	Yes	1	1	1	Yes	0	Water must always be freely available	1	It must be fresh, clean and drinkable	1	Feed, natural diet made at home	1	2	0	0	0	Food must be offered every day, at least twice a day.	3	It is important, for the health of dogs, that the bowls are cleaned frequently to avoid accumulation of mud or dirt.	1	It is necessary to have a house or shelter for the dog to protect itself	1	Soft surface like mattress or rug	1	0	0	0	0		0	The dog cannot be tied to a rope or chain	1	The dog cannot remain trapped in these places	1	The space may be limited, but it should at least allow the dog to move around and take short runs.	2
2021-08-27 14:27:32	Yes, I agree to participate in the research	29		Feminine	4	White	1	Minas Gerais	Belo Horizonte	Incomplete higher education	6	From 2 to 4 minimum wages (R$2,200.00 to R$4,400.00)	2	Yes	1	1	1		0	Water must always be freely available	1	It must be fresh, clean and drinkable	1	Feed, natural diet made at home	1	0	0	0	0	Food must be offered every day, at least twice a day.	3	It is important, for the health of dogs, that the bowls are cleaned frequently to avoid accumulation of mud or dirt.	1	It is necessary to have a house or shelter for the dog to protect itself	1	Soft surface like mattress or rug	1	0	0	0	0		0	The dog cannot be tied to a rope or chain	1	The dog cannot remain trapped in these places	1	The space may be limited, but it should at least allow the dog to move around and take short runs.	2
2021-08-27 14:27:58	Yes, I agree to participate in the research	39		Masculine	4	White	1	Minas Gerais	Belo Horizonte	Postgraduate	8	From 4 to 10 minimum wages (R$4,400.00 to R$11,000.00)	3	No	0			Yes	1	Water should be given one or more times a day, and there is no problem with lack of water during certain periods.	2	It must be fresh, clean and drinkable	1	Feed	1	0	0	0	0	Food must be offered every day, at least twice a day.	3	It is important, for the health of dogs, that the bowls are cleaned frequently to avoid accumulation of mud or dirt.	1	It is necessary to have a house or shelter for the dog to protect itself	1	I do not know how to answer	0	0	0	0	0		0	The dog can be tied to a rope or chain for a period of time, as long as it is released at night or walked to move around.	2	The dog can be trapped during the day and night, as long as it takes walks to move around	2	The space may be limited, but it should at least allow the dog to move around and take short runs.	2
2021-08-27 14:29:59	Yes, I agree to participate in the research	26		Feminine	4	White	1	Mg	Belo Horizonte	Postgraduate	8	From 2 to 4 minimum wages (R$2,200.00 to R$4,400.00)	2	No	0			Yes	1	Water must always be freely available	1	It must be fresh, clean and drinkable	1	Feed, natural diet made at home	1	2	0	0	0	Food must be offered every day, at least twice a day.	3	It is important, for the health of dogs, that the bowls are cleaned frequently to avoid accumulation of mud or dirt.	1	It is necessary to have a house or shelter for the dog to protect itself	1	Soft surface like mattress or rug	1	0	0	0	0		0	The dog cannot be tied to a rope or chain	1	The dog cannot remain trapped in these places	1	The space must be large enough to allow free movement	1
2021-08-27 14:31:47	Yes, I agree to participate in the research	24		Feminine	4	Brown	2	MG	BH	Incomplete higher education	6	Up to 2 minimum wages (R$2,200.00)	1	Yes	1	1	1		0	Water must always be freely available	1	It must be fresh, clean and drinkable	1	Feed	1	0	0	0	0	Food must be offered every day, at least twice a day.	3	It is important, for the health of dogs, that the bowls are cleaned frequently to avoid accumulation of mud or dirt.	1	It is necessary to have a house or shelter for the dog to protect itself	1	Soft surface like mattress or rug	1	0	0	0	0		0	The dog cannot be tied to a rope or chain	1	The dog cannot remain trapped in these places	1	The space must be large enough to allow free movement	1
2021-08-27 14:33:15	Yes, I agree to participate in the research	45		Feminine	4	White	1	Mg	Bh	Complete higher education	7	I prefer not to inform	6	No	0			Yes	1	Water must always be freely available	1	It must be fresh, clean and drinkable	1	Feed	1	0	0	0	0	Food must be freely available throughout the day	0	It is important, for the health of dogs, that the bowls are cleaned frequently to avoid accumulation of mud or dirt.	1	It is necessary to have a house or shelter for the dog to protect itself	1	Soft surface like mattress or carpet, Cardboard	1	2	0	0	0		0	The dog cannot be tied to a rope or chain	1	The dog cannot remain trapped in these places	1	The space must be large enough to allow free movement	1
2021-08-27 14:43:47	Yes, I agree to participate in the research	25		Feminine	4	Brown	2	Minas gerais	Belo Horizonte	Postgraduate	8	From 4 to 10 minimum wages (R$4,400.00 to R$11,000.00)	3	Yes	1	3	3		0	Water must always be freely available	1	It must be fresh, clean and drinkable	1	Feed, natural diet made at home	1	2	0	0	0	Food must be offered every day, at least twice a day.	3	It is important, for the health of dogs, that the bowls are cleaned frequently to avoid accumulation of mud or dirt.	1	It is necessary to have a house or shelter for the dog to protect itself	1	Soft surface like mattress or carpet, Grass	1	0	3	0	0		0	The dog cannot be tied to a rope or chain	1	The dog cannot remain trapped in these places	1	The space must be large enough to allow free movement	1
2021-08-27 14:46:39	Yes, I agree to participate in the research	45		Feminine	4	White	1	Mg	BH	Complete higher education	7	I prefer not to inform	6	No	0			Yes	1	Water must always be freely available	1	It must be fresh, clean and drinkable	1	Feed, natural diet made at home	1	2	0	0	0	Food must be freely available throughout the day	0	It is important, for the health of dogs, that the bowls are cleaned frequently to avoid accumulation of mud or dirt.	1	It is necessary to have a house or shelter for the dog to protect itself	1	Soft surface such as a mattress or carpet, Cardboard, Depending on the breed, they like a cool but clean floor	1	2	0	0	0		0	The dog cannot be tied to a rope or chain	1	The dog cannot remain trapped in these places	1	The space must be large enough to allow free movement	1
2021-08-27 14:48:11	Yes, I agree to participate in the research	53		Feminine	4	White	1	MG	Belo Horizonte	Postgraduate	8	From 4 to 10 minimum wages (R$4,400.00 to R$11,000.00)	3	No	0			Yes	1	Water must always be freely available	1	It must be fresh, clean and drinkable	1	Feed	1	0	0	0	0	Food must be offered every day, at least twice a day.	3	It is important, for the health of dogs, that the bowls are cleaned frequently to avoid accumulation of mud or dirt.	1	It is necessary to have a house or shelter for the dog to protect itself	1	Soft surface like mattress or rug, Wooden house	1	0	0	0	0		0	The dog cannot be tied to a rope or chain	1	The dog cannot remain trapped in these places	1	The space may be limited, but it should at least allow the dog to move around and take short runs.	2
2021-08-27 14:53:14	Yes, I agree to participate in the research	37		Feminine	4	White	1	MG	Belo Horizonte	Postgraduate	8	From 10 to 20 minimum wages (R$11,000.00 to R$22,000.00)	4	No	0			Yes	1	Water must always be freely available	1	It must be fresh, clean and drinkable	1	Feed	1	0	0	0	0	Food must be offered every day, at least twice a day.	3	It is important, for the health of dogs, that the bowls are cleaned frequently to avoid accumulation of mud or dirt.	1	It is necessary to have a house or shelter for the dog to protect itself	1	Soft surface like mattress or rug	1	0	0	0	0		0	The dog cannot be tied to a rope or chain	1	The dog can be trapped during the day and night, as long as it takes walks to move around	2	The space may be limited, but it should at least allow the dog to move around and take short runs.	2
2021-08-27 15:01:09	Yes, I agree to participate in the research	25		Feminine	4	White	1	MG	Belo Horizonte	Incomplete higher education	6	From 4 to 10 minimum wages (R$4,400.00 to R$11,000.00)	3	No	0			Yes	1	Water must always be freely available	1	It must be fresh, clean and drinkable	1	Feed, natural diet made at home	1	2	0	0	0	Food must be offered every day, at least twice a day.	3	It is important, for the health of dogs, that the bowls are cleaned frequently to avoid accumulation of mud or dirt.	1	It is necessary to have a house or shelter for the dog to protect itself	1	Soft surface like mattress or carpet, Grass	1	0	3	0	0		0	The dog can be tied to a rope or chain for a period of time, as long as it is released at night or walked to move around.	2	The dog can be trapped during the day and night, as long as it takes walks to move around	2	The space may be limited, but it should at least allow the dog to move around and take short runs.	2
2021-08-27 15:02:33	Yes, I agree to participate in the research	58		Masculine	4	White	1	MG	Nova Lima	Postgraduate	8	Above 20 minimum wages (>R$22,000.00)	5	Yes	1	4	4		0	Water must always be freely available	1	It must be fresh, clean and drinkable	1	Feed	1	0	0	0	0	Food must be freely available throughout the day	0	It is important, for the health of dogs, that the bowls are cleaned frequently to avoid accumulation of mud or dirt.	1	It is necessary to have a house or shelter for the dog to protect itself	1	Soft surface like mattress or rug	1	0	0	0	0		0	The dog cannot be tied to a rope or chain	1	The dog cannot remain trapped in these places	1	The space may be limited, but it should at least allow the dog to move around and take short runs.	2
2021-08-27 15:05:05	Yes, I agree to participate in the research	48		Feminine	4	Brown	2	MG	Marliéria	Postgraduate	8	From 4 to 10 minimum wages (R$4,400.00 to R$11,000.00)	3	Yes	1	2	2		0	Water must always be freely available	1	It must be fresh, clean and drinkable	1	Feed	1	0	0	0	0	Food must be offered every day, at least twice a day.	3	It is important, for the health of dogs, that the bowls are cleaned frequently to avoid accumulation of mud or dirt.	1	It is necessary to have a house or shelter for the dog to protect itself	1	Soft surface like mattress or carpet, Cardboard, Grass	1	2	3	0	0		0	The dog can be tied to a rope or chain for a period of time, as long as it is released at night or walked to move around.	2	The dog cannot remain trapped in these places	1	The space may be limited, but it should at least allow the dog to move around and take short runs.	2
2021-08-27 15:05:28	Yes, I agree to participate in the research	35		Feminine	4	I prefer not to inform	6	MG	Belo horizonte	Complete higher education	7	From 2 to 4 minimum wages (R$2,200.00 to R$4,400.00)	2	Yes	1	1	1	Yes	0	Water must always be freely available	1	It must be fresh, clean and drinkable	1	Natural diet made at home	0	2	0	0	0	Food must be offered every day, at least twice a day.	3	It is important, for the health of dogs, that the bowls are cleaned frequently to avoid accumulation of mud or dirt.	1	It is necessary to have a house or shelter for the dog to protect itself	1	Soft surface like mattress or rug	1	0	0	0	0		0	The dog cannot be tied to a rope or chain	1	The dog can be trapped during the day and night, as long as it takes walks to move around	2	The space may be limited, but it should at least allow the dog to move around and take short runs.	2
2021-08-27 15:12:50	Yes, I agree to participate in the research	29		Feminine	4	Black	3	Minas Gerais	Belo Horizonte	Complete higher education	7	From 4 to 10 minimum wages (R$4,400.00 to R$11,000.00)	3	Yes	1	1	1		0	Water must always be freely available	1	It must be fresh, clean and drinkable	1	Feed, natural diet made at home	1	2	0	0	0	Food must be offered every day, at least twice a day.	3	It is important, for the health of dogs, that the bowls are cleaned frequently to avoid accumulation of mud or dirt.	1	It is necessary to have a house or shelter for the dog to protect itself	1	Soft surface like mattress or carpet, soil, Grass	1	0	3	4	0		0	The dog cannot be tied to a rope or chain	1	The dog can be trapped during the day and night, as long as it takes walks to move around	2	The space must be large enough to allow free movement	1
2021-08-27 15:13:18	Yes, I agree to participate in the research	27		Masculine	4	White	1	MG	Contagem	Complete higher education	7	From 10 to 20 minimum wages (R$11,000.00 to R$22,000.00)	4	Yes	1	3	3		0	Water must always be freely available	1	It must be fresh, clean and drinkable	1	Food, own snacks	1	0	0	0	0	Food must be freely available throughout the day	0	It is important, for the health of dogs, that the bowls are cleaned frequently to avoid accumulation of mud or dirt.	1	It is necessary to have a house or shelter for the dog to protect itself	1	Soft surface like mattress or carpet, Grass	1	0	3	0	0		0	The dog cannot be tied to a rope or chain	1	The dog cannot remain trapped in these places	1	The space may be limited, but it should at least allow the dog to move around and take short runs.	2
2021-08-27 15:13:42	Yes, I agree to participate in the research	55		Feminine	4	I prefer not to inform	6	Mg	Bh	Postgraduate	8	I prefer not to inform	6	No	0			Yes	1	Water must always be freely available	1	It must be fresh, clean and drinkable	1	Natural diet made at home	0	2	0	0	0	Food must be offered every day, at least twice a day.	3	It is important, for the health of dogs, that the bowls are cleaned frequently to avoid accumulation of mud or dirt.	1	It is necessary to have a house or shelter for the dog to protect itself	1	Tapete de borracha	0	0	0	0	0		0	The dog cannot be tied to a rope or chain	1	The dog cannot remain trapped in these places	1	The space must be large enough to allow free movement	1
2021-08-27 15:16:41	Yes, I agree to participate in the research	24		Masculine	4	White	1	Minas Gerais	Belo Horizonte	Incomplete higher education	6	From 4 to 10 minimum wages (R$4,400.00 to R$11,000.00)	3	Yes	1	1	1		0	Water must always be freely available	1	It must be fresh, clean and drinkable	1	Feed, natural diet made at home	1	2	0	0	0	Food must be offered every day, at least twice a day.	3	It is important, for the health of dogs, that the bowls are cleaned frequently to avoid accumulation of mud or dirt.	1	It is necessary to have a house or shelter for the dog to protect itself	1	Soft surface like mattress or carpet, Cardboard, Grass	1	2	3	0	0		0	The dog cannot be tied to a rope or chain	1	The dog can be trapped during the day and night, as long as it takes walks to move around	2	The space must be large enough to allow free movement	1
2021-08-27 15:35:29	Yes, I agree to participate in the research	54		Feminine	4	White	1	MG	Esmeraldas	Postgraduate	8	From 10 to 20 minimum wages (R$11,000.00 to R$22,000.00)	4	Yes	1	1	1		0	Water must always be freely available	1	It must be fresh, clean and drinkable	1	Feed	1	0	0	0	0	Food must be offered every day, at least twice a day.	3	It is important, for the health of dogs, that the bowls are cleaned frequently to avoid accumulation of mud or dirt.	1	It is necessary to have a house or shelter for the dog to protect itself	1	Soft surface like mattress or rug	1	0	0	0	0		0	The dog cannot be tied to a rope or chain	1	The dog may be trapped during the day but released at night.	3	The space may be limited, but it should at least allow the dog to move around and take short runs.	2
2021-08-27 15:37:49	Yes, I agree to participate in the research	53		Masculine	4	White	1	Minas Gerais	Belo Horizonte	Postgraduate	8	From 10 to 20 minimum wages (R$11,000.00 to R$22,000.00)	4	No	0			Yes	1	Water must always be freely available	1	It must be fresh, clean and drinkable	1	Feed	1	0	0	0	0	Food must be offered every day, at least twice a day.	3	It is important, for the health of dogs, that the bowls are cleaned frequently to avoid accumulation of mud or dirt.	1	It is necessary to have a house or shelter for the dog to protect itself	1	Soft surface like mattress or rug	1	0	0	0	0		0	The dog cannot be tied to a rope or chain	1	The dog cannot remain trapped in these places	1	The space must be large enough to allow free movement	1
2021-08-27 15:41:50	Yes, I agree to participate in the research	34		Feminine	4	White	1	MG	BH	Postgraduate	8	Above 20 minimum wages (>R$22,000.00)	5	Yes	1	One	1		0	Water must always be freely available	1	It must be fresh, clean and drinkable	1	Feed, natural diet made at home	1	2	0	0	0	Food must be offered every day, at least twice a day.	3	It is important, for the health of dogs, that the bowls are cleaned frequently to avoid accumulation of mud or dirt.	1	It is necessary to have a house or shelter for the dog to protect itself	1	Soft surface like mattress or rug	1	0	0	0	0		0	The dog cannot be tied to a rope or chain	1	The dog can be trapped during the day and night, as long as it takes walks to move around	2	The space may be limited, but it should at least allow the dog to move around and take short runs.	2
2021-08-27 15:46:12	Yes, I agree to participate in the research	30		Masculine	4	White	1	MG	BH	Postgraduate	8	From 2 to 4 minimum wages (R$2,200.00 to R$4,400.00)	2	Yes	1	1	1		0	Water must always be freely available	1	It must be fresh, clean and drinkable	1	Feed	1	0	0	0	0	Food must be offered every day, at least twice a day.	3	It is important, for the health of dogs, that the bowls are cleaned frequently to avoid accumulation of mud or dirt.	1	It is necessary to have a house or shelter for the dog to protect itself	1	Soft surface like mattress or rug	1	0	0	0	0		0	The dog cannot be tied to a rope or chain	1	The dog cannot remain trapped in these places	1	The space must be large enough to allow free movement	1
2021-08-27 15:49:13	Yes, I agree to participate in the research	32		Feminine	4	Brown	2	Minas Gerais	Belo Horizonte	Complete higher education	7	From 2 to 4 minimum wages (R$2,200.00 to R$4,400.00)	2	No	0			Yes	1	Water must always be freely available	1	It must be fresh, clean and drinkable	1	Feed	1	0	0	0	0	Food must be freely available throughout the day	0	It is important, for the health of dogs, that the bowls are cleaned frequently to avoid accumulation of mud or dirt.	1	It is necessary to have a house or shelter for the dog to protect itself	1	I do not know how to answer	0	0	0	0	0		0	The dog cannot be tied to a rope or chain	1	The dog cannot remain trapped in these places	1	The space may be limited, but it should at least allow the dog to move around and take short runs.	2
2021-08-27 15:59:36	Yes, I agree to participate in the research	19		Feminine	4	White	1	MG	Pedro Leopoldo	Incomplete higher education	6	From 4 to 10 minimum wages (R$4,400.00 to R$11,000.00)	3	Yes	1	1	1		0	Water must always be freely available	1	It must be fresh, clean and drinkable	1	Feed, natural diet made at home	1	2	0	0	0	Food must be offered every day, at least twice a day.	3	It is important, for the health of dogs, that the bowls are cleaned frequently to avoid accumulation of mud or dirt.	1	It is necessary to have a house or shelter for the dog to protect itself	1	Soft surface like mattress or carpet, Grass	1	0	3	0	0		0	The dog cannot be tied to a rope or chain	1	The dog cannot remain trapped in these places	1	The space must be large enough to allow free movement	1
2021-08-27 16:01:50	Yes, I agree to participate in the research	19		Feminine	4	White	1	MG	Ibirité	Incomplete higher education	6	From 4 to 10 minimum wages (R$4,400.00 to R$11,000.00)	3	Yes	1	2	2		0	Water must always be freely available	1	It must be fresh, clean and drinkable	1	Feed, natural diet made at home	1	2	0	0	0	Food must be offered every day, at least twice a day.	3	It is important, for the health of dogs, that the bowls are cleaned frequently to avoid accumulation of mud or dirt.	1	It is necessary to have a house or shelter for the dog to protect itself	1	Soft surface like mattress or rug	1	0	0	0	0		0	The dog cannot be tied to a rope or chain	1	The dog cannot remain trapped in these places	1	The space must be large enough to allow free movement	1
2021-08-27 16:01:56	Yes, I agree to participate in the research	35		Feminine	4	White	1	MG	Contagem	Postgraduate	8	From 2 to 4 minimum wages (R$2,200.00 to R$4,400.00)	2	Yes	1	27	27		0	Water must always be freely available	1	It must be fresh, clean and drinkable	1	Feed, natural diet made at home	1	2	0	0	0	Food must be offered every day, at least twice a day.	3	It is important, for the health of dogs, that the bowls are cleaned frequently to avoid accumulation of mud or dirt.	1	It is necessary to have a house or shelter for the dog to protect itself	1	Soft surface like mattress or rug	1	0	0	0	0		0	The dog cannot be tied to a rope or chain	1	The dog cannot remain trapped in these places	1	The space may be limited, but it should at least allow the dog to move around and take short runs.	2
2021-08-27 16:03:07	Yes, I agree to participate in the research	19		Masculine	4	Black	3	Minas Gerais	Ribeirão das Neves	Incomplete higher education	6	From 4 to 10 minimum wages (R$4,400.00 to R$11,000.00)	3	No	0			Yes	1	Water must always be freely available	1	It must be fresh, clean and drinkable	1	Feed	1	0	0	0	0	Food must be freely available throughout the day	0	It is important, for the health of dogs, that the bowls are cleaned frequently to avoid accumulation of mud or dirt.	1	It is necessary to have a house or shelter for the dog to protect itself	1	Grass	0	0	3	0	0		0	The dog cannot be tied to a rope or chain	1	The dog cannot remain trapped in these places	1	The space must be large enough to allow free movement	1
2021-08-27 16:12:26	Yes, I agree to participate in the research	25		Feminine	4	Black	3	Minas Gerais	Belo Horizonte	Incomplete higher education	6	I prefer not to inform	6	Yes	1	4	4		0	Water must always be freely available	1	It must be fresh, clean and drinkable	1	Feed, natural diet made at home	1	2	0	0	0	Food must be offered every day, at least twice a day.	3	It is important, for the health of dogs, that the bowls are cleaned frequently to avoid accumulation of mud or dirt.	1	It is necessary to have a house or shelter for the dog to protect itself	1	Soft surface like mattress or carpet, Grass	1	0	3	0	0		0	The dog cannot be tied to a rope or chain	1	The dog can be trapped during the day and night, as long as it takes walks to move around	2	The space may be limited, but it should at least allow the dog to move around and take short runs.	2
2021-08-27 16:15:51	Yes, I agree to participate in the research	23		Feminine	4	White	1	MG	São Domingos do Prata	Incomplete higher education	6	From 2 to 4 minimum wages (R$2,200.00 to R$4,400.00)	2	Yes	1	3	3	Yes	0	Water must always be freely available	1	It must be fresh, clean and drinkable	1	Feed	1	0	0	0	0	Food must be offered every day, at least twice a day.	3	It is important, for the health of dogs, that the bowls are cleaned frequently to avoid accumulation of mud or dirt.	1	It is necessary to have a house or shelter for the dog to protect itself	1	Soft surface like mattress or carpet, Grass	1	0	3	0	0		0	The dog cannot be tied to a rope or chain	1	The dog can be trapped during the day and night, as long as it takes walks to move around	2	The space must be large enough to allow free movement	1
2021-08-27 16:16:11	Yes, I agree to participate in the research	53		Masculine	4	White	1	Minas gerais	Contagem	Incomplete higher education	6	From 4 to 10 minimum wages (R$4,400.00 to R$11,000.00)	3	Yes	1	7	7		0	Water must always be freely available	1	It must be fresh, clean and drinkable	1	Feed	1	0	0	0	0	Food must be offered every day, at least twice a day.	3	It is important, for the health of dogs, that the bowls are cleaned frequently to avoid accumulation of mud or dirt.	1	It is necessary to have a house or shelter for the dog to protect itself	1	Soft surface like mattress or rug	1	0	0	0	0		0	The dog can be tied to a rope or chain for a period of time, as long as it is released at night or walked to move around.	2	The dog cannot remain trapped in these places	1	The space may be limited, but it should at least allow the dog to move around and take short runs.	2
2021-08-27 16:21:11	Yes, I agree to participate in the research	24		Feminine	4	Brown	2	MG	Contagem	Complete high school	5	I prefer not to inform	6	Yes	1	3	3		0	Water must always be freely available	1	It must be fresh, clean and drinkable	1	Feed	1	0	0	0	0	Food must be freely available throughout the day	0	It is important, for the health of dogs, that the bowls are cleaned frequently to avoid accumulation of mud or dirt.	1	It is necessary to have a house or shelter for the dog to protect itself	1	Soft surface like mattress or carpet, I don't know how to answer	1	0	0	0	0		0	The dog cannot be tied to a rope or chain	1	The dog cannot remain trapped in these places	1	The space must be large enough to allow free movement	1
2021-08-27 16:24:12	Yes, I agree to participate in the research	19		Feminine	4	Black	3	são paulo	peruíbe	Incomplete higher education	6	From 2 to 4 minimum wages (R$2,200.00 to R$4,400.00)	2	No	0			Yes	1	Water must always be freely available	1	It must be fresh, clean and drinkable	1	Feed	1	0	0	0	0	Food must be freely available throughout the day	0	It is important, for the health of dogs, that the bowls are cleaned frequently to avoid accumulation of mud or dirt.	1	It is necessary to have a house or shelter for the dog to protect itself	1	Soft surface like mattress or rug	1	0	0	0	0		0	The dog cannot be tied to a rope or chain	1	The dog cannot remain trapped in these places	1	The space must be large enough to allow free movement	1
2021-08-27 16:42:51	Yes, I agree to participate in the research	44		Feminine	4	White	1	Minas Gerais	Belo Horizonte	Postgraduate	8	I prefer not to inform	6	Yes	1	1	1		0	Water must always be freely available	1	It must be fresh, clean and drinkable	1	Feed, natural diet made at home	1	2	0	0	0	Food must be offered every day, once a day	2	It is important, for the health of dogs, that the bowls are cleaned frequently to avoid accumulation of mud or dirt.	1	It is necessary to have a house or shelter for the dog to protect itself	1	Soft surface like mattress or carpet, Cardboard, Grass	1	2	3	0	0		0	The dog cannot be tied to a rope or chain	1	The dog cannot remain trapped in these places	1	The space may be limited, but it should at least allow the dog to move around and take short runs.	2
2021-08-27 16:47:16	Yes, I agree to participate in the research	28		Feminine	4	White	1	MINAS GERAIS	BELO HORIZONTE	Complete higher education	7	Up to 2 minimum wages (R$2,200.00)	1	Yes	1	3	3	Yes	0	Water must always be freely available	1	It must be fresh, clean and drinkable	1	Feed, natural diet made at home	1	2	0	0	0	Food must be offered every day, at least twice a day.	3	It is important, for the health of dogs, that the bowls are cleaned frequently to avoid accumulation of mud or dirt.	1	It is necessary to have a house or shelter for the dog to protect itself	1	Soft surface like mattress or carpet, Cardboard	1	2	0	0	0		0	The dog cannot be tied to a rope or chain	1	The dog can be trapped during the day and night, as long as it takes walks to move around	2	The space may be limited, but it should at least allow the dog to move around and take short runs.	2
2021-08-27 16:50:12	Yes, I agree to participate in the research	55		Feminine	4	White	1	MG	Belo Horizonte	Complete higher education	7	From 10 to 20 minimum wages (R$11,000.00 to R$22,000.00)	4	Yes	1	1	1		0	Water must always be freely available	1	It must be fresh, clean and drinkable	1	Feed	1	0	0	0	0	Food must be offered every day, at least twice a day.	3	It is important, for the health of dogs, that the bowls are cleaned frequently to avoid accumulation of mud or dirt.	1	It is necessary to have a house or shelter for the dog to protect itself	1	Soft surface like mattress or rug	1	0	0	0	0		0	The dog cannot be tied to a rope or chain	1	The dog cannot remain trapped in these places	1	The space may be limited, but it should at least allow the dog to move around and take short runs.	2
2021-08-27 16:55:19	Yes, I agree to participate in the research	45		Feminine	4	White	1	Minas Gerais	São Domingos do Prata	Complete higher education	7	From 2 to 4 minimum wages (R$2,200.00 to R$4,400.00)	2	Yes	1	4	4		0	Water must always be freely available	1	It must be fresh, clean and drinkable	1	Feed, natural diet made at home	1	2	0	0	0	Food must be offered every day, at least twice a day.	3	It is important, for the health of dogs, that the bowls are cleaned frequently to avoid accumulation of mud or dirt.	1	It is necessary to have a house or shelter for the dog to protect itself	1	Soft surface like mattress or carpet, Cardboard	1	2	0	0	0		0	The dog cannot be tied to a rope or chain	1	The dog can be trapped during the day and night, as long as it takes walks to move around	2	The space must be large enough to allow free movement	1
2021-08-27 16:55:32	Yes, I agree to participate in the research	47		Feminine	4	White	1	Minas Gerais	São Domingos do Prata	Complete high school	5	From 2 to 4 minimum wages (R$2,200.00 to R$4,400.00)	2	Yes	1	5	5		0	Water must always be freely available	1	It must be fresh, clean and drinkable	1	Feed	1	0	0	0	0	Food must be offered every day, at least twice a day.	3	It is important, for the health of dogs, that the bowls are cleaned frequently to avoid accumulation of mud or dirt.	1	It is necessary to have a house or shelter for the dog to protect itself	1	Soft surface like mattress or rug	1	0	0	0	0		0	The dog cannot be tied to a rope or chain	1	The dog cannot remain trapped in these places	1	The space may be limited, but it should at least allow the dog to move around and take short runs.	2
2021-08-27 16:56:49	Yes, I agree to participate in the research	22		Feminine	4	White	1	Mg	Bh	Incomplete higher education	6	Above 20 minimum wages (>R$22,000.00)	5	Yes	1	1	1		0	Water must always be freely available	1	It must be fresh, clean and drinkable	1	Feed	1	0	0	0	0	Food must be offered every day, at least twice a day.	3	It is important, for the health of dogs, that the bowls are cleaned frequently to avoid accumulation of mud or dirt.	1	It is necessary to have a house or shelter for the dog to protect itself	1	Soft surface like mattress or rug	1	0	0	0	0		0	The dog cannot be tied to a rope or chain	1	The dog cannot remain trapped in these places	1	The space may be limited, but it should at least allow the dog to move around and take short runs.	2
2021-08-27 16:57:31	Yes, I agree to participate in the research	25		Feminine	4	White	1	MG	BH	Incomplete higher education	6	From 4 to 10 minimum wages (R$4,400.00 to R$11,000.00)	3	Yes	1	1	1		0	Water must always be freely available	1	It must be fresh, clean and drinkable	1	Feed, natural diet made at home	1	2	0	0	0	Food must be offered every day, at least twice a day.	3	It is important, for the health of dogs, that the bowls are cleaned frequently to avoid accumulation of mud or dirt.	1	It is necessary to have a house or shelter for the dog to protect itself	1	Soft surface like mattress or carpet, Grass	1	0	3	0	0		0	The dog cannot be tied to a rope or chain	1	The dog cannot remain trapped in these places	1	The space must be large enough to allow free movement	1
2021-08-27 16:58:28	Yes, I agree to participate in the research	47		Feminine	4	White	1	Mg	Belo Horizonte	Incomplete higher education	6	Up to 2 minimum wages (R$2,200.00)	1	Yes	1	2	2	Yes	0	Water must always be freely available	1	It must be fresh, clean and drinkable	1	Feed	1	0	0	0	0	Food must be offered every day, at least twice a day.	3	It is important, for the health of dogs, that the bowls are cleaned frequently to avoid accumulation of mud or dirt.	1	It is necessary to have a house or shelter for the dog to protect itself	1	Soft surface like mattress or rug	1	0	0	0	0		0	The dog cannot be tied to a rope or chain	1	The dog cannot remain trapped in these places	1	The space must be large enough to allow free movement	1
2021-08-27 17:00:13	Yes, I agree to participate in the research	59		Feminine	4	White	1	MG	Contagem	Postgraduate	8	I prefer not to inform	6	Yes	1	2	2		0	Water must always be freely available	1	It must be fresh, clean and drinkable	1	Feed	1	0	0	0	0	Food must be freely available throughout the day	0	It is important, for the health of dogs, that the bowls are cleaned frequently to avoid accumulation of mud or dirt.	1	It is necessary to have a house or shelter for the dog to protect itself	1	Soft surface like mattress or carpet, Grass	1	0	3	0	0		0	The dog cannot be tied to a rope or chain	1	The dog may be trapped during the day but released at night.	3	The space must be large enough to allow free movement	1
2021-08-27 17:00:38	Yes, I agree to participate in the research	30		Feminine	4	White	1	MG	Belo Horizonte	Postgraduate	8	From 10 to 20 minimum wages (R$11,000.00 to R$22,000.00)	4	Yes	1	3	3		0	Water must always be freely available	1	It must be fresh, clean and drinkable	1	Feed, natural diet made at home	1	2	0	0	0	Food must be offered every day, at least twice a day.	3	It is important, for the health of dogs, that the bowls are cleaned frequently to avoid accumulation of mud or dirt.	1	It is necessary to have a house or shelter for the dog to protect itself	1	Soft surface like mattress or carpet, Grass	1	0	3	0	0		0	The dog can be tied to a rope or chain for a period of time, as long as it is released at night or walked to move around.	2	The dog can be trapped during the day and night, as long as it takes walks to move around	2	The space may be limited, but it should at least allow the dog to move around and take short runs.	2
2021-08-27 17:00:52	Yes, I agree to participate in the research	43		Feminine	4	Brown	2	Mg	Contagem	Incomplete higher education	6	From 2 to 4 minimum wages (R$2,200.00 to R$4,400.00)	2	Yes	1	2	2	Yes	0	Water must always be freely available	1	It must be fresh, clean and drinkable	1	Feed	1	0	0	0	0	Food must be freely available throughout the day	0	It is important, for the health of dogs, that the bowls are cleaned frequently to avoid accumulation of mud or dirt.	1	It is necessary to have a house or shelter for the dog to protect itself	1	Soft surface like mattress or carpet, Cardboard	1	2	0	0	0		0	The dog can be tied to a rope or chain for a period of time, as long as it is released at night or walked to move around.	2	The dog can be trapped during the day and night, as long as it takes walks to move around	2	I do not know how to answer	4
2021-08-27 17:08:33	Yes, I agree to participate in the research	47		Masculine	4	Brown	2	M G	Caete	Postgraduate	8	From 4 to 10 minimum wages (R$4,400.00 to R$11,000.00)	3	Yes	1	2	2	Yes	0	Water must always be freely available	1	It must be fresh, clean and drinkable	1	Feed	1	0	0	0	0	Food must be offered every day, at least twice a day.	3	It is important, for the health of dogs, that the bowls are cleaned frequently to avoid accumulation of mud or dirt.	1	It is necessary to have a house or shelter for the dog to protect itself	1	Soft surface like mattress or rug	1	0	0	0	0		0	The dog can be tied to a rope or chain for a period of time, as long as it is released at night or walked to move around.	2	I do not know how to answer	5	The space must be large enough to allow free movement	1
2021-08-27 17:12:11	Yes, I agree to participate in the research	56		Feminine	4	White	1	MG	Belo Horizonte	Postgraduate	8	Up to 2 minimum wages (R$2,200.00)	1	Yes	1	Two	2		0	Water must always be freely available	1	It must be fresh, clean and drinkable	1	Feed	1	0	0	0	0	Food must be offered every day, at least twice a day.	3	It is important, for the health of dogs, that the bowls are cleaned frequently to avoid accumulation of mud or dirt.	1	It is necessary to have a house or shelter for the dog to protect itself	1	Soft surface like mattress or rug	1	0	0	0	0		0	The dog cannot be tied to a rope or chain	1	The dog cannot remain trapped in these places	1	The space must be large enough to allow free movement	1
2021-08-27 17:18:58	Yes, I agree to participate in the research	51		Feminine	4	White	1	Minas Gerais	Belo Horizonte	Postgraduate	8	From 10 to 20 minimum wages (R$11,000.00 to R$22,000.00)	4	No	0			Yes	1	Water must always be freely available	1	It must be fresh, clean and drinkable	1	Feed	1	0	0	0	0	Food must be offered every day, at least twice a day.	3	It is important, for the health of dogs, that the bowls are cleaned frequently to avoid accumulation of mud or dirt.	1	It is necessary to have a house or shelter for the dog to protect itself	1	Soft surface like mattress or rug	1	0	0	0	0		0	The dog cannot be tied to a rope or chain	1	The dog cannot remain trapped in these places	1	The space must be large enough to allow free movement	1
2021-08-27 17:19:23	Yes, I agree to participate in the research	40		Feminine	4	Brown	2	MG	CONTAGEM	Complete high school	5	I prefer not to inform	6	No	0			Yes	1	Water must always be freely available	1	It must be fresh, clean and drinkable	1	Feed	1	0	0	0	0	Food must be offered every day, once a day	2	It is important, for the health of dogs, that the bowls are cleaned frequently to avoid accumulation of mud or dirt.	1	It is necessary to have a house or shelter for the dog to protect itself	1	Soft surface like mattress or carpet, Cardboard	1	2	0	0	0		0	The dog can be tied to a rope or chain for a period of time, as long as it is released at night or walked to move around.	2	The dog may be trapped during the day but released at night.	3	The space may be limited, but it should at least allow the dog to move around and take short runs.	2
2021-08-27 17:20:21	Yes, I agree to participate in the research	49		Feminine	4	White	1	Mg	Sao Domingos do Prata	Incomplete high school	4	Up to 2 minimum wages (R$2,200.00)	1	Yes	1	2	2	Yes	0	Water must always be freely available	1	It must be fresh, clean and drinkable	1	Feed	1	0	0	0	0	Food must be offered every day, at least twice a day.	3	It is important, for the health of dogs, that the bowls are cleaned frequently to avoid accumulation of mud or dirt.	1	It is necessary to have a house or shelter for the dog to protect itself	1	Soft surface like mattress or rug	1	0	0	0	0		0	The dog cannot be tied to a rope or chain	1	The dog cannot remain trapped in these places	1	The space must be large enough to allow free movement	1
2021-08-27 17:21:16	Yes, I agree to participate in the research	49		Feminine	4	White	1	Minas Gerais	Belo Horizonte	Postgraduate	8	From 10 to 20 minimum wages (R$11,000.00 to R$22,000.00)	4	Yes	1	3	3		0	Water must always be freely available	1	It must be fresh, clean and drinkable	1	Feed	1	0	0	0	0	Food must be offered every day, at least twice a day.	3	It is important, for the health of dogs, that the bowls are cleaned frequently to avoid accumulation of mud or dirt.	1	It is necessary to have a house or shelter for the dog to protect itself	1	Soft surface like mattress or rug	1	0	0	0	0		0	The dog cannot be tied to a rope or chain	1	The dog cannot remain trapped in these places	1	The space may be limited, but it should at least allow the dog to move around and take short runs.	2
2021-08-27 17:24:01	Yes, I agree to participate in the research	43		Feminine	4	White	1	Minas Gerais	Belo Horizonte	Postgraduate	8	From 10 to 20 minimum wages (R$11,000.00 to R$22,000.00)	4	Yes	1	One	1	Yes	0	Water must always be freely available	1	It must be fresh, clean and drinkable	1	Feed, natural diet made at home	1	2	0	0	0	Food must be offered every day, at least twice a day.	3	It is important, for the health of dogs, that the bowls are cleaned frequently to avoid accumulation of mud or dirt.	1	It is necessary to have a house or shelter for the dog to protect itself	1	Soft surface like mattress or rug	1	0	0	0	0		0	The dog cannot be tied to a rope or chain	1	The dog cannot remain trapped in these places	1	The space must be large enough to allow free movement	1
2021-08-27 17:27:35	Yes, I agree to participate in the research	49		Feminine	4	White	1	Minas Gerais	Belo Horizonte	Postgraduate	8	From 10 to 20 minimum wages (R$11,000.00 to R$22,000.00)	4	Yes	1	2	2		0	Water must always be freely available	1	It must be fresh, clean and drinkable	1	Feed	1	0	0	0	0	Food must be offered every day, at least twice a day.	3	It is important, for the health of dogs, that the bowls are cleaned frequently to avoid accumulation of mud or dirt.	1	It is necessary to have a house or shelter for the dog to protect itself	1	Soft surface like mattress or rug	1	0	0	0	0		0	The dog cannot be tied to a rope or chain	1	The dog can be trapped during the day and night, as long as it takes walks to move around	2	The space may be limited, but it should at least allow the dog to move around and take short runs.	2
2021-08-27 17:31:07	Yes, I agree to participate in the research	42		Feminine	4	Brown	2	Minas Gerais	Belo Horizonte	Postgraduate	8	From 4 to 10 minimum wages (R$4,400.00 to R$11,000.00)	3	Yes	1	2	2		0	Water must always be freely available	1	It must be fresh, clean and drinkable	1	Feed	1	0	0	0	0	Food must be offered every day, at least twice a day.	3	It is important, for the health of dogs, that the bowls are cleaned frequently to avoid accumulation of mud or dirt.	1	It is necessary to have a house or shelter for the dog to protect itself	1	Soft surface like mattress or rug	1	0	0	0	0		0	The dog cannot be tied to a rope or chain	1	I do not know how to answer	5	The space must be large enough to allow free movement	1
2021-08-27 17:33:30	Yes, I agree to participate in the research	21		Feminine	4	White	1	Minas Gerais	Muriaé	Incomplete higher education	6	From 4 to 10 minimum wages (R$4,400.00 to R$11,000.00)	3	No	0			Yes	1	Water must always be freely available	1	It must be fresh, clean and drinkable	1	Feed, natural diet made at home	1	2	0	0	0	Food must be offered every day, at least twice a day.	3	It is important, for the health of dogs, that the bowls are cleaned frequently to avoid accumulation of mud or dirt.	1	It is necessary to have a house or shelter for the dog to protect itself	1	Soft surface like mattress or carpet, Cardboard	1	2	0	0	0		0	The dog cannot be tied to a rope or chain	1	The dog cannot remain trapped in these places	1	The space may be limited, but it should at least allow the dog to move around and take short runs.	2
2021-08-27 17:36:45	Yes, I agree to participate in the research	66		Feminine	4	White	1	Minas Gerais	Belo Horizonte	Complete high school	5	I prefer not to inform	6	Yes	1	1	1	Yes	0	Water must always be freely available	1	It must be fresh, clean and drinkable	1	Feed, natural diet made at home	1	2	0	0	0	Food must be offered every day, at least twice a day.	3	It is important, for the health of dogs, that the bowls are cleaned frequently to avoid accumulation of mud or dirt.	1	It is necessary to have a house or shelter for the dog to protect itself	1	Dog's bed	0	0	0	0	0		0	The dog cannot be tied to a rope or chain	1	The dog can be trapped during the day and night, as long as it takes walks to move around	2	The space must be large enough to allow free movement	1
2021-08-27 17:42:48	Yes, I agree to participate in the research	25		Feminine	4	Brown	2	Bahia	Barra	Incomplete higher education	6	I prefer not to inform	6	Yes	1	3	3		0	Water must always be freely available	1	It must be fresh, clean and drinkable	1	Feed, natural diet made at home	1	2	0	0	0	Food must be offered every day, at least twice a day.	3	It is important, for the health of dogs, that the bowls are cleaned frequently to avoid accumulation of mud or dirt.	1	It is necessary to have a house or shelter for the dog to protect itself	1	Soft surface like mattress or carpet, Cement	1	0	0	0	5		0	The dog cannot be tied to a rope or chain	1	I do not know how to answer	5	The space must be large enough to allow free movement	1
2021-08-27 17:43:08	Yes, I agree to participate in the research	19		Non-binary	4	Black	3	MG	Contagem	Complete high school	5	I prefer not to inform	6	Yes	1	02	2		0	Water must always be freely available	1	It must be fresh, clean and drinkable	1	Pet food, biscuits	1	0	0	0	0	Food must be offered every day, at least twice a day.	3	It is important, for the health of dogs, that the bowls are cleaned frequently to avoid accumulation of mud or dirt.	1	It is necessary to have a house or shelter for the dog to protect itself	1	Soft surface like mattress or rug	1	0	0	0	0		0	The dog cannot be tied to a rope or chain	1	The dog cannot remain trapped in these places	1	The space must be large enough to allow free movement	1
2021-08-27 17:45:54	Yes, I agree to participate in the research	53		Feminine	4	White	1	Casada	Lagoa Santa	Complete high school	5	I prefer not to inform	6	Yes	1	03	3		0	Water must always be freely available	1	It must be fresh, clean and drinkable	1	Feed, natural diet made at home	1	2	0	0	0	Food must be offered every day, at least twice a day.	3	It is important, for the health of dogs, that the bowls are cleaned frequently to avoid accumulation of mud or dirt.	1	It is necessary to have a house or shelter for the dog to protect itself	1	They sleep on the balcony.	0	0	0	0	0		0	The dog cannot be tied to a rope or chain	1	The dog cannot remain trapped in these places	1	The space may be limited, but it should at least allow the dog to move around and take short runs.	2
2021-08-27 17:59:31	Yes, I agree to participate in the research	32		Feminine	4	Black	3	Minas Gerais	Contagem	Complete higher education	7	From 10 to 20 minimum wages (R$11,000.00 to R$22,000.00)	4	Yes	1	4	4		0	Water must always be freely available	1	It must be fresh, clean and drinkable	1	Feed, natural diet made at home	1	2	0	0	0	Food must be offered every day, at least twice a day.	3	It is important, for the health of dogs, that the bowls are cleaned frequently to avoid accumulation of mud or dirt.	1	It is necessary to have a house or shelter for the dog to protect itself	1	Soft surface like mattress or carpet, Cardboard, Cement	1	2	0	0	5		0	The dog cannot be tied to a rope or chain	1	The dog can be trapped during the day and night, as long as it takes walks to move around	2	The space must be large enough to allow free movement	1
2021-08-27 18:08:52	Yes, I agree to participate in the research	25		Masculine	4	White	1	Minas Gerais	Belo Horizonte	Incomplete higher education	6	From 2 to 4 minimum wages (R$2,200.00 to R$4,400.00)	2	Yes	1	1	1		0	Water must always be freely available	1	It must be fresh, clean and drinkable	1	Feed, natural diet made at home	1	2	0	0	0	Food must be freely available throughout the day	0	It is important, for the health of dogs, that the bowls are cleaned frequently to avoid accumulation of mud or dirt.	1	It is necessary to have a house or shelter for the dog to protect itself	1	Soft surface like mattress or rug	1	0	0	0	0		0	The dog can be tied to a rope or chain for a period of time, as long as it is released at night or walked to move around.	2	The dog cannot remain trapped in these places	1	The space may be limited, but it should at least allow the dog to move around and take short runs.	2
2021-08-27 18:24:48	Yes, I agree to participate in the research	42		Masculine	4	Black	3	Casado	Conselheiro Lafaiete	Complete higher education	7	From 4 to 10 minimum wages (R$4,400.00 to R$11,000.00)	3	Yes	1	1	1		0	Water must always be freely available	1	It must be fresh, clean and drinkable	1	Feed	1	0	0	0	0	Food must be offered every day, at least twice a day.	3	It is important, for the health of dogs, that the bowls are cleaned frequently to avoid accumulation of mud or dirt.	1	It is necessary to have a house or shelter for the dog to protect itself	1	Soft surface like mattress or rug	1	0	0	0	0		0	The dog cannot be tied to a rope or chain	1	The dog can be trapped during the day and night, as long as it takes walks to move around	2	The space must be large enough to allow free movement	1
2021-08-27 18:28:50	Yes, I agree to participate in the research	31		Feminine	4	White	1	Minas gerais	Belo Horizonte	Postgraduate	8	From 4 to 10 minimum wages (R$4,400.00 to R$11,000.00)	3	Yes	1	2	2		0	Water must always be freely available	1	It must be fresh, clean and drinkable	1	Feed, natural diet made at home	1	2	0	0	0	Food must be offered every day, at least twice a day.	3	It is important, for the health of dogs, that the bowls are cleaned frequently to avoid accumulation of mud or dirt.	1	It is necessary to have a house or shelter for the dog to protect itself	1	Soft surface like mattress or rug	1	0	0	0	0		0	The dog cannot be tied to a rope or chain	1	The dog cannot remain trapped in these places	1	The space may be limited, but it should at least allow the dog to move around and take short runs.	2
2021-08-27 18:51:21	Yes, I agree to participate in the research	24		Feminine	4	White	1	MG	BH	Incomplete higher education	6	From 4 to 10 minimum wages (R$4,400.00 to R$11,000.00)	3	No	0			No	2	Water must always be freely available	1	It must be fresh, clean and drinkable	1	Feed, natural diet made at home	1	2	0	0	0	Food must be freely available throughout the day	0	It is important, for the health of dogs, that the bowls are cleaned frequently to avoid accumulation of mud or dirt.	1	I don't know how to answer	3	Soft surface like mattress or rug	1	0	0	0	0		0	The dog cannot be tied to a rope or chain	1	The dog can be trapped during the day and night, as long as it takes walks to move around	2	The space may be limited, but it should at least allow the dog to move around and take short runs.	2
2021-08-27 19:05:43	Yes, I agree to participate in the research	60		Feminine	4	White	1	Mg	Bh	Incomplete high school	4	I prefer not to inform	6	Yes	1	1	1	Yes	0	Water must always be freely available	1	It must be fresh, clean and drinkable	1	Feed	1	0	0	0	0	Food must be offered every day, at least twice a day.	3	It is important, for the health of dogs, that the bowls are cleaned frequently to avoid accumulation of mud or dirt.	1	It is necessary to have a house or shelter for the dog to protect itself	1	Soft surface with mattress or rug, House with wooden floors	1	0	0	0	0		0	The dog cannot be tied to a rope or chain	1	The dog cannot remain trapped in these places	1	The space must be large enough to allow free movement	1
2021-08-27 19:27:16	Yes, I agree to participate in the research	62		Feminine	4	White	1	MG	Contagem	Complete higher education	7	From 2 to 4 minimum wages (R$2,200.00 to R$4,400.00)	2	Yes	1	2	2	Yes	0	Water must always be freely available	1	It must be fresh, clean and drinkable	1	Feed, natural diet made at home	1	2	0	0	0	Food must be offered every day, at least twice a day.	3	It is important, for the health of dogs, that the bowls are cleaned frequently to avoid accumulation of mud or dirt.	1	It is necessary to have a house or shelter for the dog to protect itself	1	Soft surface like mattress or rug	1	0	0	0	0		0	The dog cannot be tied to a rope or chain	1	The dog cannot remain trapped in these places	1	The space must be large enough to allow free movement	1
2021-08-27 20:16:36	Yes, I agree to participate in the research	56		Feminine	4	White	1	MG	Belo Horizonte	Complete higher education	7	Above 20 minimum wages (>R$22,000.00)	5	Yes	1	2	2		0	Water must always be freely available	1	It must be fresh, clean and drinkable	1	Feed	1	0	0	0	0	Food must be offered every day, at least twice a day.	3	It is important, for the health of dogs, that the bowls are cleaned frequently to avoid accumulation of mud or dirt.	1	It is necessary to have a house or shelter for the dog to protect itself	1	Soft surface like mattress or rug	1	0	0	0	0		0	The dog cannot be tied to a rope or chain	1	The dog cannot remain trapped in these places	1	The space must be large enough to allow free movement	1
2021-08-27 21:15:20	Yes, I agree to participate in the research	30		Masculine	4	I prefer not to inform	6	MG	BH	Postgraduate	8	From 2 to 4 minimum wages (R$2,200.00 to R$4,400.00)	2	No	0			No	2	Water must always be freely available	1	It must be fresh, clean and drinkable	1	Feed	1	0	0	0	0	Food must be offered every day, at least twice a day.	3	It is important, for the health of dogs, that the bowls are cleaned frequently to avoid accumulation of mud or dirt.	1	It is necessary to have a house or shelter for the dog to protect itself	1	Soft surface like mattress or rug	1	0	0	0	0		0	The dog cannot be tied to a rope or chain	1	The dog cannot remain trapped in these places	1	The space may be limited, but it should at least allow the dog to move around and take short runs.	2
2021-08-27 22:09:23	Yes, I agree to participate in the research	37		Feminine	4	White	1	Minas Gerais	Arcos	Postgraduate	8	From 10 to 20 minimum wages (R$11,000.00 to R$22,000.00)	4	Yes	1	4	4	Yes	0	Water must always be freely available	1	It must be fresh, clean and drinkable	1	Feed	1	0	0	0	0	Food must be offered every day, at least twice a day.	3	It is important, for the health of dogs, that the bowls are cleaned frequently to avoid accumulation of mud or dirt.	1	It is necessary to have a house or shelter for the dog to protect itself	1	Soft surface like mattress or rug	1	0	0	0	0		0	The dog cannot be tied to a rope or chain	1	The dog may be trapped during the day but released at night.	3	The space may be limited, but it should at least allow the dog to move around and take short runs.	2
2021-08-27 22:37:21	Yes, I agree to participate in the research	41		Masculine	4	White	1	Minas gerais	Barbacena	Postgraduate	8	From 4 to 10 minimum wages (R$4,400.00 to R$11,000.00)	3	Yes	1	1	1		0	Water must always be freely available	1	It must be fresh, clean and drinkable	1	Feed	1	0	0	0	0	Food must be offered every day, at least twice a day.	3	It is important, for the health of dogs, that the bowls are cleaned frequently to avoid accumulation of mud or dirt.	1	I don't know how to answer	3	Soft surface like mattress or rug	1	0	0	0	0		0	I do not know how to answer	4	I do not know how to answer	5	The space may be limited, but it should at least allow the dog to move around and take short runs.	2
2021-08-27 23:23:40	Yes, I agree to participate in the research	48		Feminine	4	White	1	Minas Gerais	Belo Horizonte	Postgraduate	8	From 4 to 10 minimum wages (R$4,400.00 to R$11,000.00)	3	No	0			Yes	1	Water must always be freely available	1	It must be fresh, clean and drinkable	1	Feed, natural diet made at home	1	2	0	0	0	Food must be offered every day, at least twice a day.	3	It is important, for the health of dogs, that the bowls are cleaned frequently to avoid accumulation of mud or dirt.	1	It is necessary to have a house or shelter for the dog to protect itself	1	Soft surface like mattress or carpet, Cardboard, Grass	1	2	3	0	0		0	The dog can be tied to a rope or chain for a period of time, as long as it is released at night or walked to move around.	2	The dog can be trapped during the day and night, as long as it takes walks to move around	2	The space must be large enough to allow free movement	1
2021-08-27 23:43:44	Yes, I agree to participate in the research	29		Feminine	4	White	1	Minas Gerais	Curvelo	Complete high school	5	From 2 to 4 minimum wages (R$2,200.00 to R$4,400.00)	2	Yes	1	2	2	Yes	0	Water must always be freely available	1	It must be fresh, clean and drinkable	1	Feed, Food scraps	1	0	3	0	0	Food must be offered every day, at least twice a day.	3	It is important, for the health of dogs, that the bowls are cleaned frequently to avoid accumulation of mud or dirt.	1	It is necessary to have a house or shelter for the dog to protect itself	1	Soft surface like mattress or carpet, Cardboard	1	2	0	0	0		0	The dog cannot be tied to a rope or chain	1	The dog cannot remain trapped in these places	1	The space may be limited, but it should at least allow the dog to move around and take short runs.	2
2021-08-27 23:51:09	Yes, I agree to participate in the research	17		Masculine	4	Brown	2	Minas gerais	Belo Horizonte	Incomplete high school	4	From 2 to 4 minimum wages (R$2,200.00 to R$4,400.00)	2	Yes	1	3	3		0	Water must always be freely available	1	It must be fresh, clean and drinkable	1	Feed	1	0	0	0	0	Food must be offered every day, at least twice a day.	3	It is important, for the health of dogs, that the bowls are cleaned frequently to avoid accumulation of mud or dirt.	1	It is necessary to have a house or shelter for the dog to protect itself	1	Soft surface like mattress or rug	1	0	0	0	0		0	The dog can be tied to a rope or chain for a period of time, as long as it is released at night or walked to move around.	2	The dog can be trapped during the day and night, as long as it takes walks to move around	2	The space must be large enough to allow free movement	1
2021-08-28 05:36:23	Yes, I agree to participate in the research	53		Masculine	4	Brown	2	Minas Gerais	Formiga	Postgraduate	8	From 10 to 20 minimum wages (R$11,000.00 to R$22,000.00)	4	Yes	1	14	14	Yes	0	Water must always be freely available	1	It must be fresh, clean and drinkable	1	Feed	1	0	0	0	0	Food must be offered every day, at least twice a day.	3	It is important, for the health of dogs, that the bowls are cleaned frequently to avoid accumulation of mud or dirt.	1	It is necessary to have a house or shelter for the dog to protect itself	1	Soft surface like mattress or rug	1	0	0	0	0		0	The dog cannot be tied to a rope or chain	1	The dog cannot remain trapped in these places	1	The space must be large enough to allow free movement	1
2021-08-28 09:37:23	Yes, I agree to participate in the research	32		Masculine	4	White	1	Minas Gerais	Belo Horizonte	Complete higher education	7	From 10 to 20 minimum wages (R$11,000.00 to R$22,000.00)	4	No	0			Yes	1	Water must always be freely available	1	It must be fresh, clean and drinkable	1	Feed	1	0	0	0	0	Food must be offered every day, at least twice a day.	3	It is important, for the health of dogs, that the bowls are cleaned when they are already full of dirt, food remains, or bad smells.	2	It is not necessary to have a house or shelter for the dog to protect itself, as it knows how to hide	2	Soft surface like mattress or carpet, Cardboard, Cement	1	2	0	0	5		0	The dog can be tied to a rope or chain for a period of time, as long as it is released at night or walked to move around.	2	The dog can be trapped during the day and night, as long as it takes walks to move around	2	I do not know how to answer	4
2021-08-28 09:56:45	Yes, I agree to participate in the research	69		Feminine	4	White	1	MG	BH	Postgraduate	8	I prefer not to inform	6	No	0			Yes	1	Water must always be freely available	1	It must be fresh, clean and drinkable	1	Feed	1	0	0	0	0	Food must be offered every day, once a day	2	It is important, for the health of dogs, that the bowls are cleaned frequently to avoid accumulation of mud or dirt.	1	It is necessary to have a house or shelter for the dog to protect itself	1	Soft surface like mattress or rug	1	0	0	0	0		0	The dog cannot be tied to a rope or chain	1	The dog cannot remain trapped in these places	1	The space must be large enough to allow free movement	1
2021-08-28 10:11:41	Yes, I agree to participate in the research	21		Feminine	4	White	1	Minas Gerais	Contagem	Incomplete higher education	6	From 2 to 4 minimum wages (R$2,200.00 to R$4,400.00)	2	No	0			Yes	1	Water must always be freely available	1	It must be fresh, clean and drinkable	1	Feed, Food scraps	1	0	3	0	0	Food must be freely available throughout the day	0	It is important, for the health of dogs, that the bowls are cleaned frequently to avoid accumulation of mud or dirt.	1	It is necessary to have a house or shelter for the dog to protect itself	1	Soft surface like mattress or rug	1	0	0	0	0		0	The dog cannot be tied to a rope or chain	1	The dog cannot remain trapped in these places	1	The space may be limited, but it should at least allow the dog to move around and take short runs.	2
2021-08-28 10:49:13	Yes, I agree to participate in the research	36		Feminine	4	Brown	2	Minas Gerais	Conselheiro Lafaiete	Postgraduate	8	From 4 to 10 minimum wages (R$4,400.00 to R$11,000.00)	3	Yes	1	1	1	Yes	0	Water must always be freely available	1	It must be fresh, clean and drinkable	1	Ration, But my Luna has Atopic Dermatitis and uses food taught by a nutritionist.	1	0	0	0	0	Food must be offered every day, at least twice a day.	3	It is important, for the health of dogs, that the bowls are cleaned frequently to avoid accumulation of mud or dirt.	1	It is necessary to have a house or shelter for the dog to protect itself	1	Soft surface like mattress or rug	1	0	0	0	0		0	The dog cannot be tied to a rope or chain	1	The dog cannot remain trapped in these places	1	The space must be large enough to allow free movement	1
2021-08-28 11:22:52	Yes, I agree to participate in the research	48		Masculine	4	Black	3	Rio de Janeiro	Araruama	Complete high school	5	From 4 to 10 minimum wages (R$4,400.00 to R$11,000.00)	3	Yes	1	04	4		0	Water must always be freely available	1	It must be fresh, clean and drinkable	1	Feed	1	0	0	0	0	Food must be offered every day, at least twice a day.	3	It is important, for the health of dogs, that the bowls are cleaned frequently to avoid accumulation of mud or dirt.	1	It is necessary to have a house or shelter for the dog to protect itself	1	Soft surface like mattress or rug	1	0	0	0	0		0	The dog cannot be tied to a rope or chain	1	The dog cannot remain trapped in these places	1	The space must be large enough to allow free movement	1
2021-08-28 12:39:13	Yes, I agree to participate in the research	58		Masculine	4	White	1	Divorciado	Nova lima	Postgraduate	8	Above 20 minimum wages (>R$22,000.00)	5	Yes	1	1	1		0	Water must always be freely available	1	It must be fresh, clean and drinkable	1	Feed	1	0	0	0	0	Food must be offered every day, at least twice a day.	3	It is important, for the health of dogs, that the bowls are cleaned frequently to avoid accumulation of mud or dirt.	1	It is necessary to have a house or shelter for the dog to protect itself	1	Soft surface like mattress or carpet, Cardboard	1	2	0	0	0		0	The dog cannot be tied to a rope or chain	1	The dog cannot remain trapped in these places	1	The space must be large enough to allow free movement	1
2021-08-28 17:06:30	Yes, I agree to participate in the research	47		Masculine	4	Brown	2	MG	BH	Complete high school	5	From 4 to 10 minimum wages (R$4,400.00 to R$11,000.00)	3	No	0			No	2	Water must always be freely available	1	It must be fresh, clean and drinkable	1	Feed, Food scraps	1	0	3	0	0	Food must be offered every day, at least twice a day.	3	It is important, for the health of dogs, that the bowls are cleaned frequently to avoid accumulation of mud or dirt.	1	It is necessary to have a house or shelter for the dog to protect itself	1	Soft surface like mattress or rug	1	0	0	0	0		0	The dog cannot be tied to a rope or chain	1	The dog cannot remain trapped in these places	1	The space must be large enough to allow free movement	1
2021-08-28 22:45:49	Yes, I agree to participate in the research	36		Feminine	4	I prefer not to inform	6	Minas gerais	Belo horizonte	Postgraduate	8	From 4 to 10 minimum wages (R$4,400.00 to R$11,000.00)	3	Yes	1	2	2		0	Water must always be freely available	1	It must be fresh, clean and drinkable	1	Feed, natural diet made at home	1	2	0	0	0	Food must be offered every day, at least twice a day.	3	It is important, for the health of dogs, that the bowls are cleaned frequently to avoid accumulation of mud or dirt.	1	It is necessary to have a house or shelter for the dog to protect itself	1	Soft surface like mattress or rug	1	0	0	0	0		0	The dog cannot be tied to a rope or chain	1	The dog cannot remain trapped in these places	1	The space must be large enough to allow free movement	1
2021-08-29 16:47:38	Yes, I agree to participate in the research	59		Feminine	4	White	1	Minas Gerais	Belo Horizonte	Complete higher education	7	From 2 to 4 minimum wages (R$2,200.00 to R$4,400.00)	2	Yes	1	One	1	Yes	0	Water must always be freely available	1	It must be fresh, clean and drinkable	1	Feed	1	0	0	0	0	Food must be freely available throughout the day	0	It is important, for the health of dogs, that the bowls are cleaned frequently to avoid accumulation of mud or dirt.	1	It is necessary to have a house or shelter for the dog to protect itself	1	Soft surface like mattress or rug	1	0	0	0	0		0	The dog cannot be tied to a rope or chain	1	The dog can be trapped during the day and night, as long as it takes walks to move around	2	The space must be large enough to allow free movement	1
2021-08-29 19:33:39	Yes, I agree to participate in the research	25		Feminine	4	White	1	Minas Gerais	Belo Horizonte	Incomplete higher education	6	Up to 2 minimum wages (R$2,200.00)	1	Yes	1	One	1		0	Water must always be freely available	1	It must be fresh, clean and drinkable	1	Feed, natural diet made at home	1	2	0	0	0	Food must be offered every day, at least twice a day.	3	It is important, for the health of dogs, that the bowls are cleaned frequently to avoid accumulation of mud or dirt.	1	It is necessary to have a house or shelter for the dog to protect itself	1	Soft surface like mattress or rug	1	0	0	0	0		0	The dog cannot be tied to a rope or chain	1	The dog can be trapped during the day and night, as long as it takes walks to move around	2	The space must be large enough to allow free movement	1
2021-08-29 21:31:57	Yes, I agree to participate in the research	64		Feminine	4	White	1	Minas Gerais	Belo Horizonte	Postgraduate	8	From 10 to 20 minimum wages (R$11,000.00 to R$22,000.00)	4	No	0			Yes	1	Water must always be freely available	1	It must be fresh, clean and drinkable	1	Feed	1	0	0	0	0	Food must be offered every day, at least twice a day.	3	It is important, for the health of dogs, that the bowls are cleaned frequently to avoid accumulation of mud or dirt.	1	It is necessary to have a house or shelter for the dog to protect itself	1	Soft surface like mattress or rug	1	0	0	0	0		0	The dog cannot be tied to a rope or chain	1	The dog may be trapped during the day but released at night.	3	The space may be limited, but it should at least allow the dog to move around and take short runs.	2
2021-08-29 22:03:25	Yes, I agree to participate in the research	48		Feminine	4	White	1	MG	Belo Horizonte	Incomplete high school	4	From 10 to 20 minimum wages (R$11,000.00 to R$22,000.00)	4	Yes	1	3 dogs	3	Yes	0	Water must always be freely available	1	It must be fresh, clean and drinkable	1	Natural diet made at home	0	2	0	0	0	Food must be offered every day, at least twice a day.	3	It is important, for the health of dogs, that the bowls are cleaned frequently to avoid accumulation of mud or dirt.	1	It is necessary to have a house or shelter for the dog to protect itself	1	Soft surface like mattress or rug	1	0	0	0	0		0	The dog cannot be tied to a rope or chain	1	The dog cannot remain trapped in these places	1	The space must be large enough to allow free movement	1
2021-08-29 23:09:47	Yes, I agree to participate in the research	67		Feminine	4	White	1	Minas Gerais	Belo Horizonte	Complete higher education	7	From 10 to 20 minimum wages (R$11,000.00 to R$22,000.00)	4	Yes	1	4	4		0	Water must always be freely available	1	It must be fresh, clean and drinkable	1	Feed	1	0	0	0	0	Food must be freely available throughout the day	0	It is important, for the health of dogs, that the bowls are cleaned frequently to avoid accumulation of mud or dirt.	1	It is necessary to have a house or shelter for the dog to protect itself	1	Soft surface like mattress or rug	1	0	0	0	0		0	The dog cannot be tied to a rope or chain	1	The dog cannot remain trapped in these places	1	The space must be large enough to allow free movement	1
2021-08-30 07:06:19	Yes, I agree to participate in the research	59		Feminine	4	White	1	Minas Gerais	Belo Horizonte	Incomplete higher education	6	I prefer not to inform	6	Yes	1	1	1		0	Water must always be freely available	1	It must be fresh, clean and drinkable	1	Feed, natural diet made at home	1	2	0	0	0	Food must be offered every day, at least twice a day.	3	It is important, for the health of dogs, that the bowls are cleaned frequently to avoid accumulation of mud or dirt.	1	It is necessary to have a house or shelter for the dog to protect itself	1	Soft surface like mattress or rug	1	0	0	0	0		0	The dog cannot be tied to a rope or chain	1	The dog cannot remain trapped in these places	1	The space must be large enough to allow free movement	1
2021-08-30 08:10:34	Yes, I agree to participate in the research	57		Feminine	4	White	1	Minas gerais	Santa Luzia	Incomplete high school	4	No financial income	0	Yes	1	16	16		0	Water must always be freely available	1	It must be fresh, clean and drinkable	1	Feed	1	0	0	0	0	Food must be offered every day, at least twice a day.	3	It is important, for the health of dogs, that the bowls are cleaned frequently to avoid accumulation of mud or dirt.	1	It is necessary to have a house or shelter for the dog to protect itself	1	Soft surface like mattress or carpet, Cardboard	1	2	0	0	0		0	The dog cannot be tied to a rope or chain	1	The dog cannot remain trapped in these places	1	The space may be limited, but it should at least allow the dog to move around and take short runs.	2
2021-08-30 08:17:13	Yes, I agree to participate in the research	41		Feminine	4	Brown	2	Minas Gerais	Florestal	Postgraduate	8	From 4 to 10 minimum wages (R$4,400.00 to R$11,000.00)	3	No	0			Yes	1	Water must always be freely available	1	It must be fresh, clean and drinkable	1	Feed	1	0	0	0	0	Food must be offered every day, at least twice a day.	3	It is important, for the health of dogs, that the bowls are cleaned frequently to avoid accumulation of mud or dirt.	1	It is necessary to have a house or shelter for the dog to protect itself	1	Soft surface like mattress or carpet, Cardboard	1	2	0	0	0		0	The dog can be tied to a rope or chain for a period of time, as long as it is released at night or walked to move around.	2	The dog may be trapped during the day but released at night.	3	The space must be large enough to allow free movement	1
2021-08-30 08:18:14	Yes, I agree to participate in the research	21		Feminine	4	White	1	Minas Gerais	Contagem	Incomplete higher education	6	Up to 2 minimum wages (R$2,200.00)	1	Yes	1	3	3		0	Water must always be freely available	1	It must be fresh, clean and drinkable	1	Feed, natural diet made at home	1	2	0	0	0	Food must be offered every day, at least twice a day.	3	It is important, for the health of dogs, that the bowls are cleaned frequently to avoid accumulation of mud or dirt.	1	It is necessary to have a house or shelter for the dog to protect itself	1	Soft surface like mattress or rug	1	0	0	0	0		0	The dog cannot be tied to a rope or chain	1	The dog cannot remain trapped in these places	1	The space may be limited, but it should at least allow the dog to move around and take short runs.	2
2021-08-30 08:20:06	Yes, I agree to participate in the research	19		Masculine	4	White	1	Minas Gerais	Belo Horizonte	Incomplete higher education	6	From 10 to 20 minimum wages (R$11,000.00 to R$22,000.00)	4	Yes	1	1	1		0	Water must always be freely available	1	It must be fresh, clean and drinkable	1	Feed, natural diet made at home	1	0	0	0	0	Food must be offered every day, at least twice a day.	3	It is important, for the health of dogs, that the bowls are cleaned frequently to avoid accumulation of mud or dirt.	1	It is necessary to have a house or shelter for the dog to protect itself	1	Soft surface like mattress or rug	1	0	0	0	0		0	The dog cannot be tied to a rope or chain	1	The dog can be trapped during the day and night, as long as it takes walks to move around	2	The space may be limited, but it should at least allow the dog to move around and take short runs.	2
2021-08-30 08:20:36	Yes, I agree to participate in the research	19		Feminine	4	White	1	MG	Divinópolis	Incomplete higher education	6	From 2 to 4 minimum wages (R$2,200.00 to R$4,400.00)	2	Yes	1	7	7		0	Water must always be freely available	1	It must be fresh, clean and drinkable	1	Feed	1	0	0	0	0	Food must be offered every day, at least twice a day.	3	It is important, for the health of dogs, that the bowls are cleaned frequently to avoid accumulation of mud or dirt.	1	It is necessary to have a house or shelter for the dog to protect itself	1	Soft surface like mattress or rug	1	0	0	0	0		0	The dog cannot be tied to a rope or chain	1	The dog can be trapped during the day and night, as long as it takes walks to move around	2	The space must be large enough to allow free movement	1
2021-08-30 09:13:35	Yes, I agree to participate in the research	29		Feminine	4	Brown	2	Minas Gerais	Nova Lima	Postgraduate	8	From 2 to 4 minimum wages (R$2,200.00 to R$4,400.00)	2	Yes	1	1	1		0	Water must always be freely available	1	It must be fresh, clean and drinkable	1	Feed	1	0	0	0	0	Food must be offered every day, at least twice a day.	3	It is important, for the health of dogs, that the bowls are cleaned when they are already full of dirt, food remains, or bad smells.	2	It is necessary to have a house or shelter for the dog to protect itself	1	Cement	0	0	0	0	5		0	The dog can be tied to a rope or chain for a period of time, as long as it is released at night or walked to move around.	2	I do not know how to answer	5	The space must be large enough to allow free movement	1
2021-08-30 09:31:17	Yes, I agree to participate in the research	15		Prefer not to say	4	I prefer not to inform	6	Minas Gerais	Sarzedo	I prefer not to inform	9	I prefer not to inform	6	No	0			No	2	Water must always be freely available	1	It must be fresh, clean and drinkable	1	Feed	1	0	0	0	0	Food must be offered every day, at least twice a day.	3	It is important, for the health of dogs, that the bowls are cleaned frequently to avoid accumulation of mud or dirt.	1	It is necessary to have a house or shelter for the dog to protect itself	1	Soft surface like mattress or rug	1	0	0	0	0		0	The dog cannot be tied to a rope or chain	1	The dog cannot remain trapped in these places	1	The space must be large enough to allow free movement	1
2021-08-30 09:36:06	Yes, I agree to participate in the research	35		Feminine	4	Brown	2	MG	Belo Horizonte	Complete higher education	7	From 2 to 4 minimum wages (R$2,200.00 to R$4,400.00)	2	Yes	1	2	2	Yes	0	Water must always be freely available	1	It must be fresh, clean and drinkable	1	Feed, natural diet made at home	1	2	0	0	0	Food must be offered every day, at least twice a day.	3	It is important, for the health of dogs, that the bowls are cleaned frequently to avoid accumulation of mud or dirt.	1	It is necessary to have a house or shelter for the dog to protect itself	1	Soft surface like mattress or rug	1	0	0	0	0		0	The dog cannot be tied to a rope or chain	1	The dog cannot remain trapped in these places	1	The space must be large enough to allow free movement	1
2021-08-30 11:24:01	Yes, I agree to participate in the research	27		Feminine	4	Brown	2	MG	Belo Horizonte	Postgraduate	8	From 4 to 10 minimum wages (R$4,400.00 to R$11,000.00)	3	Yes	1	2	2	Yes	0	Water must always be freely available	1	It must be fresh, clean and drinkable	1	Feed	1	0	0	0	0	Food must be offered every day, at least twice a day.	3	It is important, for the health of dogs, that the bowls are cleaned frequently to avoid accumulation of mud or dirt.	1	It is necessary to have a house or shelter for the dog to protect itself	1	Soft surface like mattress or carpet, Cardboard, Cement, Grass	1	2	3	0	5		0	The dog cannot be tied to a rope or chain	1	The dog can be trapped during the day and night, as long as it takes walks to move around	2	The space may be limited, but it should at least allow the dog to move around and take short runs.	2
2021-08-30 14:32:39	Yes, I agree to participate in the research	36		Masculine	4	White	1	Minas Gerais	Belo Horizonte	Postgraduate	8	Above 20 minimum wages (>R$22,000.00)	5	Yes	1	1	1		0	Water must always be freely available	1	It must be fresh, clean and drinkable	1	Feed, natural diet made at home	1	2	0	0	0	Food must be offered every day, at least twice a day.	3	It is important, for the health of dogs, that the bowls are cleaned frequently to avoid accumulation of mud or dirt.	1	It is necessary to have a house or shelter for the dog to protect itself	1	Soft surface like mattress or rug	1	0	0	0	0		0	The dog cannot be tied to a rope or chain	1	I do not know how to answer	5	The space must be large enough to allow free movement	1
2021-08-30 16:00:33	Yes, I agree to participate in the research	69		Masculine	4	White	1	Minas Gerais	São João del Rei	Complete higher education	7	From 4 to 10 minimum wages (R$4,400.00 to R$11,000.00)	3	No	0			Yes	1	Water must always be freely available	1	It must be fresh, clean and drinkable	1	Feed	1	0	0	0	0	Food must be offered every day, at least twice a day.	3	It is important, for the health of dogs, that the bowls are cleaned frequently to avoid accumulation of mud or dirt.	1	It is necessary to have a house or shelter for the dog to protect itself	1	Soft surface like mattress or carpet, Cement	1	0	0	0	5		0	The dog can be tied to a rope or chain for a period of time, as long as it is released at night or walked to move around.	2	The dog may be trapped during the day but released at night.	3	The space may be limited, but it should at least allow the dog to move around and take short runs.	2
2021-08-30 16:18:44	Yes, I agree to participate in the research	56		Feminine	4	White	1	Minas Gerais	São João del Rei	Postgraduate	8	From 10 to 20 minimum wages (R$11,000.00 to R$22,000.00)	4	Yes	1	1	1		0	Water must always be freely available	1	It must be fresh, clean and drinkable	1	Feed	1	0	0	0	0	Food must be offered every day, at least twice a day.	3	It is important, for the health of dogs, that the bowls are cleaned frequently to avoid accumulation of mud or dirt.	1	It is necessary to have a house or shelter for the dog to protect itself	1	Soft surface like mattress or rug	1	0	0	0	0		0	The dog cannot be tied to a rope or chain	1	The dog can be trapped during the day and night, as long as it takes walks to move around	2	The space must be large enough to allow free movement	1
2021-08-30 16:21:24	Yes, I agree to participate in the research	54		Masculine	4	White	1	Minas Gerais	São João Del Rei	Complete higher education	7	From 2 to 4 minimum wages (R$2,200.00 to R$4,400.00)	2	Yes	1	02	2	Yes	0	Water must always be freely available	1	It must be fresh, clean and drinkable	1	Feed, Salt bread	1	0	0	0	0	Food must be offered every day, at least twice a day.	3	It is important, for the health of dogs, that the bowls are cleaned when they are already full of dirt, food remains, or bad smells.	2	It is necessary to have a house or shelter for the dog to protect itself	1	Cardboard, Cement	0	2	0	0	0		0	The dog cannot be tied to a rope or chain	1	The dog can be trapped during the day and night, as long as it takes walks to move around	2	The space may be limited, but it should at least allow the dog to move around and take short runs.	2
2021-08-30 17:04:03	Yes, I agree to participate in the research	54		Masculine	4	White	1	Minas Gerais	São João del Rei	Complete high school	5	Up to 2 minimum wages (R$2,200.00)	1	Yes	1	2	2		0	Water must always be freely available	1	It must be fresh, clean and drinkable	1	Feed	1	0	0	0	0	Food must be offered every day, at least twice a day.	3	It is important, for the health of dogs, that the bowls are cleaned frequently to avoid accumulation of mud or dirt.	1	It is necessary to have a house or shelter for the dog to protect itself	1	Soft surface like mattress or rug	1	0	0	0	0		0	The dog cannot be tied to a rope or chain	1	The dog cannot remain trapped in these places	1	The space must be large enough to allow free movement	1
2021-08-30 17:12:09	Yes, I agree to participate in the research	26		Feminine	4	Brown	2	Minas Gerais	Belo Horizonte	Complete higher education	7	From 2 to 4 minimum wages (R$2,200.00 to R$4,400.00)	2	Yes	1	1	1		0	Water must always be freely available	1	It must be fresh, clean and drinkable	1	Food, snacks, pâté and some human foods in small quantities.	1	0	0	0	0	Food must be offered every day, at least twice a day.	3	It is important, for the health of dogs, that the bowls are cleaned frequently to avoid accumulation of mud or dirt.	1	It is necessary to have a house or shelter for the dog to protect itself	1	Soft surface like mattress or rug	1	0	0	0	0		0	The dog cannot be tied to a rope or chain	1	The dog cannot remain trapped in these places	1	The space must be large enough to allow free movement	1
2021-08-30 17:25:46	Yes, I agree to participate in the research	65		Masculine	4	White	1	Rio	Barra mansa	Complete high school	5	From 2 to 4 minimum wages (R$2,200.00 to R$4,400.00)	2	No	0			Yes	1	Water must always be freely available	1	It must be fresh, clean and drinkable	1	Feed	1	0	0	0	0	Food must be offered every day, at least twice a day.	3	It is important, for the health of dogs, that the bowls are cleaned frequently to avoid accumulation of mud or dirt.	1	It is necessary to have a house or shelter for the dog to protect itself	1	Soft surface like mattress or rug	1	0	0	0	0		0	The dog cannot be tied to a rope or chain	1	The dog cannot remain trapped in these places	1	The space must be large enough to allow free movement	1
2021-08-30 17:43:37	Yes, I agree to participate in the research	37		Feminine	4	White	1	SP	SP	Postgraduate	8	From 10 to 20 minimum wages (R$11,000.00 to R$22,000.00)	4	No	0			Yes	1	Water must always be freely available	1	It must be fresh, clean and drinkable	1	Feed, Food scraps	1	0	3	0	0	Food must be offered every day, at least twice a day.	3	It is important, for the health of dogs, that the bowls are cleaned frequently to avoid accumulation of mud or dirt.	1	It is necessary to have a house or shelter for the dog to protect itself	1	Soft surface like mattress or rug	1	0	0	0	0		0	The dog can be tied to a rope or chain for a period of time, as long as it is released at night or walked to move around.	2	The dog can be trapped during the day and night, as long as it takes walks to move around	2	The space must be large enough to allow free movement	1
2021-08-30 19:39:24	Yes, I agree to participate in the research	49		Masculine	4	Brown	2	Minas Gerais	Belo Horizonte	Incomplete higher education	6	From 4 to 10 minimum wages (R$4,400.00 to R$11,000.00)	3	No	0			Yes	1	Water must always be freely available	1	It must be fresh, clean and drinkable	1	Feed	1	0	0	0	0	Food must be offered every day, at least twice a day.	3	It is important, for the health of dogs, that the bowls are cleaned when they are already full of dirt, food remains, or bad smells.	2	It is necessary to have a house or shelter for the dog to protect itself	1	Soft surface like mattress or rug, Dog kennel	1	0	0	0	0		0	The dog cannot be tied to a rope or chain	1	The dog may be trapped during the day but released at night.	3	The space must be large enough to allow free movement	1
2021-08-30 20:17:11	Yes, I agree to participate in the research	64		Feminine	4	White	1	Minas gerais	São João del rei	Complete primary education	3	From 4 to 10 minimum wages (R$4,400.00 to R$11,000.00)	3	No	0			Yes	1	Water must always be freely available	1	It must be fresh, clean and drinkable	1	Feed	1	0	0	0	0	Food must be offered every day, at least twice a day.	3	It is important, for the health of dogs, that the bowls are cleaned frequently to avoid accumulation of mud or dirt.	1	It is necessary to have a house or shelter for the dog to protect itself	1	Soft surface like mattress or rug	1	0	0	0	0		0	The dog can be tied to a rope or chain for a period of time, as long as it is released at night or walked to move around.	2	The dog can be trapped during the day and night, as long as it takes walks to move around	2	The space must be large enough to allow free movement	1
2021-08-30 20:30:55	Yes, I agree to participate in the research	31		Feminine	4	Brown	2	Minas Gerais	Belo Horizonte	Postgraduate	8	Above 20 minimum wages (>R$22,000.00)	5	Yes	1	1	1	Yes	0	Water must always be freely available	1	It must be fresh, clean and drinkable	1	Feed	1	0	0	0	0	Food must be offered every day, at least twice a day.	3	It is important, for the health of dogs, that the bowls are cleaned frequently to avoid accumulation of mud or dirt.	1	It is necessary to have a house or shelter for the dog to protect itself	1	Soft surface like mattress or rug	1	0	0	0	0		0	The dog cannot be tied to a rope or chain	1	The dog cannot remain trapped in these places	1	The space must be large enough to allow free movement	1
2021-08-30 20:32:08	Yes, I agree to participate in the research	41		Feminine	4	White	1	Rio de Janeiro	Barra mansa	Postgraduate	8	From 4 to 10 minimum wages (R$4,400.00 to R$11,000.00)	3	Yes	1	01	1	No	0	Water must always be freely available	1	It must be fresh, clean and drinkable	1	Feed	1	0	0	0	0	Food must be offered every day, at least twice a day.	3	It is important, for the health of dogs, that the bowls are cleaned frequently to avoid accumulation of mud or dirt.	1	It is necessary to have a house or shelter for the dog to protect itself	1	Soft surface like mattress or rug	1	0	0	0	0		0	The dog cannot be tied to a rope or chain	1	The dog cannot remain trapped in these places	1	The space must be large enough to allow free movement	1
2021-08-30 20:37:19	Yes, I agree to participate in the research	59		Masculine	4	White	1	MG	Lavras	Complete higher education	7	From 2 to 4 minimum wages (R$2,200.00 to R$4,400.00)	2	No	0			Yes	1	Water must always be freely available	1	It must be fresh, clean and drinkable	1	Feed	1	0	0	0	0	Food must be offered every day, at least twice a day.	3	It is important, for the health of dogs, that the bowls are cleaned frequently to avoid accumulation of mud or dirt.	1	It is necessary to have a house or shelter for the dog to protect itself	1	Soft surface like mattress or carpet, Cement	1	0	0	0	5		0	The dog can be tied to a rope or chain for a period of time, as long as it is released at night or walked to move around.	2	The dog cannot remain trapped in these places	1	The space must be large enough to allow free movement	1
2021-08-30 20:45:02	Yes, I agree to participate in the research	61		Feminine	4	White	1	Minas Gerais	São João del Rei	Complete high school	5	Up to 2 minimum wages (R$2,200.00)	1	No	0			Yes	1	Water must always be freely available	1	It must be fresh, clean and drinkable	1	Feed	1	0	0	0	0	Food must be offered every day, at least twice a day.	3	It is important, for the health of dogs, that the bowls are cleaned frequently to avoid accumulation of mud or dirt.	1	It is necessary to have a house or shelter for the dog to protect itself	1	Soft surface like mattress or rug	1	0	0	0	0		0	The dog cannot be tied to a rope or chain	1	The dog can be trapped during the day and night, as long as it takes walks to move around	2	The space must be large enough to allow free movement	1
2021-08-30 20:58:54	Yes, I agree to participate in the research	66		Masculine	4	White	1	Minas Gerais	São João del-Rei	Postgraduate	8	From 10 to 20 minimum wages (R$11,000.00 to R$22,000.00)	4	Yes	1	One	1		0	Water must always be freely available	1	It must be fresh, clean and drinkable	1	Feed	1	0	0	0	0	Food must be offered every day, at least twice a day.	3	It is important, for the health of dogs, that the bowls are cleaned frequently to avoid accumulation of mud or dirt.	1	It is necessary to have a house or shelter for the dog to protect itself	1	Soft surface like mattress or rug	1	0	0	0	0		0	The dog cannot be tied to a rope or chain	1	The dog may be trapped during the day but released at night.	3	The space must be large enough to allow free movement	1
2021-08-30 21:05:04	Yes, I agree to participate in the research	58		Feminine	4	White	1	Minas Gerais	São João Del Rei	Postgraduate	8	From 4 to 10 minimum wages (R$4,400.00 to R$11,000.00)	3	Yes	1	Five	5		0	Water must always be freely available	1	It must be fresh, clean and drinkable	1	Feed	1	0	0	0	0	Food must be offered every day, at least twice a day.	3	It is important, for the health of dogs, that the bowls are cleaned frequently to avoid accumulation of mud or dirt.	1	It is necessary to have a house or shelter for the dog to protect itself	1	Soft surface like mattress or rug	1	0	0	0	0		0	The dog cannot be tied to a rope or chain	1	The dog can be trapped during the day and night, as long as it takes walks to move around	2	The space must be large enough to allow free movement	1
2021-08-30 21:26:24	Yes, I agree to participate in the research	63		Masculine	4	White	1	Minas Gerais	São João del-rei	Incomplete higher education	6	From 2 to 4 minimum wages (R$2,200.00 to R$4,400.00)	2	Yes	1	1	1		0	Water must always be freely available	1	It must be fresh, clean and drinkable	1	Feed	1	0	0	0	0	Food must be offered every day, at least twice a day.	3	It is important, for the health of dogs, that the bowls are cleaned frequently to avoid accumulation of mud or dirt.	1	It is necessary to have a house or shelter for the dog to protect itself	1	Soft surface like mattress or rug	1	0	0	0	0		0	The dog cannot be tied to a rope or chain	1	The dog may be trapped during the day but released at night.	3	The space must be large enough to allow free movement	1
2021-08-30 21:46:27	Yes, I agree to participate in the research	71		Feminine	4	White	1	Solteira	São João del Rei	Complete primary education	3	Up to 2 minimum wages (R$2,200.00)	1	No	0			Yes	1	Water must always be freely available	1	It must be fresh, clean and drinkable	1	Feed	1	0	0	0	0	Food must be offered every day, at least twice a day.	3	It is important, for the health of dogs, that the bowls are cleaned frequently to avoid accumulation of mud or dirt.	1	It is necessary to have a house or shelter for the dog to protect itself	1	Soft surface like mattress or rug	1	0	0	0	0		0	The dog can be tied to a rope or chain for a period of time, as long as it is released at night or walked to move around.	2	The dog may be trapped during the day but released at night.	3	The space must be large enough to allow free movement	1
2021-08-30 22:37:18	Yes, I agree to participate in the research	58		Masculine	4	White	1	Minas Gerais	Piumhi	Complete high school	5	I prefer not to inform	6	No	0			Yes	1	Water must always be freely available	1	It must be fresh, clean and drinkable	1	Feed, Food scraps	1	0	3	0	0	Food must be offered every day, at least twice a day.	3	It is important, for the health of dogs, that the bowls are cleaned frequently to avoid accumulation of mud or dirt.	1	It is necessary to have a house or shelter for the dog to protect itself	1	Soft surface like mattress or carpet, Grass	1	0	3	0	0		0	The dog cannot be tied to a rope or chain	1	The dog can be trapped during the day and night, as long as it takes walks to move around	2	The space must be large enough to allow free movement	1
2021-08-30 22:39:55	Yes, I agree to participate in the research	42		Feminine	4	Brown	2	Minas Gerais	São João Del Rei	Postgraduate	8	From 4 to 10 minimum wages (R$4,400.00 to R$11,000.00)	3	No	0			Yes	1	Water must always be freely available	1	It must be fresh, clean and drinkable	1	Feed	1	0	0	0	0	Food must be offered every day, once a day	2	It is important, for the health of dogs, that the bowls are cleaned frequently to avoid accumulation of mud or dirt.	1	It is necessary to have a house or shelter for the dog to protect itself	1	Soft surface like mattress or carpet, Cardboard	1	2	0	0	0		0	The dog cannot be tied to a rope or chain	1	The dog cannot remain trapped in these places	1	The space must be large enough to allow free movement	1
2021-08-30 22:40:40	Yes, I agree to participate in the research	40		Feminine	4	White	1	Rio de Janeiro	Barra Mansa	Incomplete higher education	6	Up to 2 minimum wages (R$2,200.00)	1	No	0			Yes	1	Water must always be freely available	1	It must be fresh, clean and drinkable	1	Natural diet made at home	0	2	0	0	0	Food must be offered every day, at least twice a day.	3	It is important, for the health of dogs, that the bowls are cleaned frequently to avoid accumulation of mud or dirt.	1	It is necessary to have a house or shelter for the dog to protect itself	1	Soft surface like mattress or rug	1	0	0	0	0		0	The dog cannot be tied to a rope or chain	1	The dog can be trapped during the day and night, as long as it takes walks to move around	2	The space must be large enough to allow free movement	1
2021-08-30 23:00:18	Yes, I agree to participate in the research	49		Masculine	4	White	1	MINAS GERAIS	SANTA RITA DE MINAS	Complete higher education	7	From 4 to 10 minimum wages (R$4,400.00 to R$11,000.00)	3	Yes	1	01	1		0	Water must always be freely available	1	It must be fresh, clean and drinkable	1	Feed, Food scraps	1	0	3	0	0	Food must be freely available throughout the day	0	It is important, for the health of dogs, that the bowls are cleaned frequently to avoid accumulation of mud or dirt.	1	It is necessary to have a house or shelter for the dog to protect itself	1	Soft surface like mattress or rug	1	0	0	0	0		0	The dog cannot be tied to a rope or chain	1	The dog can be trapped during the day and night, as long as it takes walks to move around	2	The space must be large enough to allow free movement	1
2021-08-30 23:16:06	Yes, I agree to participate in the research	38		Feminine	4	White	1	BA	LUIS EDUARDO MAGALHÃES	Postgraduate	8	Above 20 minimum wages (>R$22,000.00)	5	Yes	1	4	4		0	Water must always be freely available	1	It must be fresh, clean and drinkable	1	Feed	1	0	0	0	0	Food must be offered every day, at least twice a day.	3	It is important, for the health of dogs, that the bowls are cleaned frequently to avoid accumulation of mud or dirt.	1	It is necessary to have a house or shelter for the dog to protect itself	1	Soft surface like mattress or rug	1	0	0	0	0		0	The dog cannot be tied to a rope or chain	1	The dog cannot remain trapped in these places	1	The space must be large enough to allow free movement	1
2021-08-31 10:56:52	Yes, I agree to participate in the research	30		Feminine	4	I prefer not to inform	6	Minas Gerais	Nova Lima	Postgraduate	8	From 4 to 10 minimum wages (R$4,400.00 to R$11,000.00)	3	No	0			Yes	1	Water must always be freely available	1	It must be fresh, clean and drinkable	1	Feed	1	0	0	0	0	Food must be offered every day, at least twice a day.	3	It is important, for the health of dogs, that the bowls are cleaned frequently to avoid accumulation of mud or dirt.	1	It is necessary to have a house or shelter for the dog to protect itself	1	Soft surface like mattress or carpet, Cardboard	1	2	0	0	0		0	The dog cannot be tied to a rope or chain	1	I do not know how to answer	5	The space may be limited, but it should at least allow the dog to move around and take short runs.	2
2021-08-31 11:17:08	Yes, I agree to participate in the research	37		Masculine	4	White	1	Minas Gerais	Belo Horizonte	Postgraduate	8	From 4 to 10 minimum wages (R$4,400.00 to R$11,000.00)	3	Yes	1	5	5		0	Water must always be freely available	1	It must be fresh, clean and drinkable	1	Feed, natural diet made at home	1	2	0	0	0	Food must be offered every day, at least twice a day.	3	It is important, for the health of dogs, that the bowls are cleaned frequently to avoid accumulation of mud or dirt.	1	It is necessary to have a house or shelter for the dog to protect itself	1	Soft surface like mattress or rug	1	0	0	0	0		0	The dog cannot be tied to a rope or chain	1	The dog can be trapped during the day and night, as long as it takes walks to move around	2	The space may be limited, but it should at least allow the dog to move around and take short runs.	2
2021-08-31 13:05:23	Yes, I agree to participate in the research	55		Feminine	4	White	1	Minas Gerais	Marlieria	Postgraduate	8	From 2 to 4 minimum wages (R$2,200.00 to R$4,400.00)	2	No	0			No	2	Water should be offered to the dog when he appears thirsty	3	It does not need to be clean and drinkable, as it can be, for example, from rain	2	Feed	1	0	0	0	0	Food must be offered every day, at least twice a day.	3	It is important, for the health of dogs, that the bowls are cleaned frequently to avoid accumulation of mud or dirt.	1	It is necessary to have a house or shelter for the dog to protect itself	1	Soft surface like mattress or carpet, Grass	1	0	3	0	0		0	The dog cannot be tied to a rope or chain	1	The dog cannot remain trapped in these places	1	The space must be large enough to allow free movement	1
2021-08-31 16:13:13	Yes, I agree to participate in the research	36		Masculine	4	White	1	Minas Gerais	Belo Horizonte	Postgraduate	8	Above 20 minimum wages (>R$22,000.00)	5	No	0			Yes	1	Water must always be freely available	1	It must be fresh, clean and drinkable	1	Feed, Food scraps	1	0	3	0	0	Food must be offered every day, at least twice a day.	3	It is important, for the health of dogs, that the bowls are cleaned frequently to avoid accumulation of mud or dirt.	1	It is necessary to have a house or shelter for the dog to protect itself	1	Soft surface like mattress or rug	1	0	0	0	0		0	The dog cannot be tied to a rope or chain	1	The dog may be trapped during the day but released at night.	3	The space must be large enough to allow free movement	1
2021-09-01 07:38:06	Yes, I agree to participate in the research	37		Feminine	4	White	1	Rio de Janeiro	Barra mansa	Complete high school	5	From 10 to 20 minimum wages (R$11,000.00 to R$22,000.00)	4	No	0			Yes	1	Water must always be freely available	1	It must be fresh, clean and drinkable	1	Feed, natural diet made at home	1	2	0	0	0	Food must be offered every day, at least twice a day.	3	It is important, for the health of dogs, that the bowls are cleaned frequently to avoid accumulation of mud or dirt.	1	It is necessary to have a house or shelter for the dog to protect itself	1	Soft surface like mattress or rug	1	0	0	0	0		0	The dog cannot be tied to a rope or chain	1	The dog can be trapped during the day and night, as long as it takes walks to move around	2	The space must be large enough to allow free movement	1
2021-09-01 09:36:14	Yes, I agree to participate in the research	70		Feminine	4	White	1	Rio de Janeiro	Volta Redonda	Complete high school	5	Up to 2 minimum wages (R$2,200.00)	1	No	0	I don't have		No	2	Water should be offered to the dog when he appears thirsty	3	It must be fresh, clean and drinkable	1	Feed	1	0	0	0	0	Food must be offered every day, at least twice a day.	3	It is important, for the health of dogs, that the bowls are cleaned frequently to avoid accumulation of mud or dirt.	1	It is necessary to have a house or shelter for the dog to protect itself	1	Cement	0	0	0	0	5		0	The dog can be tied to a rope or chain for a period of time, as long as it is released at night or walked to move around.	2	The dog can be trapped during the day and night, as long as it takes walks to move around	2	The space may be limited, but it should at least allow the dog to move around and take short runs.	2
2021-09-01 12:31:42	Yes, I agree to participate in the research	31		Feminine	4	White	1	MG	BH	Complete higher education	7	From 4 to 10 minimum wages (R$4,400.00 to R$11,000.00)	3	Yes	1	2	2		0	Water must always be freely available	1	It must be fresh, clean and drinkable	1	Feed	1	0	0	0	0	Food must be offered every day, at least twice a day.	3	It is important, for the health of dogs, that the bowls are cleaned frequently to avoid accumulation of mud or dirt.	1	It is necessary to have a house or shelter for the dog to protect itself	1	Soft surface like mattress or rug	1	0	0	0	0		0	The dog cannot be tied to a rope or chain	1	The dog cannot remain trapped in these places	1	The space may be limited, but it should at least allow the dog to move around and take short runs.	2
2021-09-01 13:37:41	Yes, I agree to participate in the research	20		Masculine	4	White	1	Amazonas	Manaus	Complete high school	5	Up to 2 minimum wages (R$2,200.00)	1	Yes	1	1	1		0	Water should be given one or more times a day, and there is no problem with lack of water during certain periods.	2	It must be fresh, clean and drinkable	1	Feed	1	0	0	0	0	Food must be offered every day, at least twice a day.	3	It is important, for the health of dogs, that the bowls are cleaned frequently to avoid accumulation of mud or dirt.	1	It is necessary to have a house or shelter for the dog to protect itself	1	Soft surface like mattress or rug	1	0	0	0	0		0	The dog cannot be tied to a rope or chain	1	The dog cannot remain trapped in these places	1	The space must be large enough to allow free movement	1
2021-09-01 13:42:19	Yes, I agree to participate in the research	44		Feminine	4	White	1	SP	São José do Rio Preto	Postgraduate	8	I prefer not to inform	6	No	0			Yes	1	Water must always be freely available	1	It must be fresh, clean and drinkable	1	Feed	1	0	0	0	0	Food must be offered every day, at least twice a day.	3	It is important, for the health of dogs, that the bowls are cleaned frequently to avoid accumulation of mud or dirt.	1	It is necessary to have a house or shelter for the dog to protect itself	1	Soft surface like mattress or rug	1	0	0	0	0		0	I do not know how to answer	4	I do not know how to answer	5	The space must be large enough to allow free movement	1
2021-09-01 13:56:19	Yes, I agree to participate in the research	39		Feminine	4	White	1	São Paulo	São José do Rio Preto	Postgraduate	8	From 10 to 20 minimum wages (R$11,000.00 to R$22,000.00)	4	Yes	1	3	3		0	Water must always be freely available	1	It must be fresh, clean and drinkable	1	Feed, natural diet made at home	1	2	0	0	0	Food must be offered every day, at least twice a day.	3	It is important, for the health of dogs, that the bowls are cleaned frequently to avoid accumulation of mud or dirt.	1	It is necessary to have a house or shelter for the dog to protect itself	1	Soft surface like mattress or rug	1	0	0	0	0		0	The dog cannot be tied to a rope or chain	1	The dog may be trapped during the day but released at night.	3	The space must be large enough to allow free movement	1
2021-09-01 14:12:43	Yes, I agree to participate in the research	25		Feminine	4	White	1	Sp	Santos	Postgraduate	8	I prefer not to inform	6	Yes	1	1	1		0	Water must always be freely available	1	It must be fresh, clean and drinkable	1	Feed	1	0	0	0	0	Food must be offered every day, at least twice a day.	3	It is important, for the health of dogs, that the bowls are cleaned frequently to avoid accumulation of mud or dirt.	1	It is necessary to have a house or shelter for the dog to protect itself	1	Soft surface like mattress or rug	1	0	0	0	0		0	The dog cannot be tied to a rope or chain	1	I do not know how to answer	5	The space must be large enough to allow free movement	1
2021-09-01 14:30:22	Yes, I agree to participate in the research	33		Masculine	4	White	1	PR	Palmas	Postgraduate	8	From 10 to 20 minimum wages (R$11,000.00 to R$22,000.00)	4	Yes	1	1	1		0	Water must always be freely available	1	It must be fresh, clean and drinkable	1	Feed, Food scraps	1	0	3	0	0	Food must be freely available throughout the day	0	It is important, for the health of dogs, that the bowls are cleaned frequently to avoid accumulation of mud or dirt.	1	It is necessary to have a house or shelter for the dog to protect itself	1	Soft surface like mattress or rug	1	0	0	0	0		0	The dog cannot be tied to a rope or chain	1	The dog cannot remain trapped in these places	1	The space must be large enough to allow free movement	1
2021-09-01 14:45:36	Yes, I agree to participate in the research	45		Feminine	4	Brown	2	casada	Brasília	Postgraduate	8	From 4 to 10 minimum wages (R$4,400.00 to R$11,000.00)	3	Yes	1	5	5		0	Water must always be freely available	1	It must be fresh, clean and drinkable	1	Feed	1	0	0	0	0	Food must be offered every day, at least twice a day.	3	It is important, for the health of dogs, that the bowls are cleaned frequently to avoid accumulation of mud or dirt.	1	It is necessary to have a house or shelter for the dog to protect itself	1	Wood	0	0	0	0	0		0	The dog cannot be tied to a rope or chain	1	I do not know how to answer	5	The space must be large enough to allow free movement	1
2021-09-01 14:53:07	Yes, I agree to participate in the research	59		Feminine	4	White	1	DF	Brasília	Postgraduate	8	From 10 to 20 minimum wages (R$11,000.00 to R$22,000.00)	4	Yes	1	One	1		0	Water must always be freely available	1	It must be fresh, clean and drinkable	1	Feed, natural diet made at home	1	2	0	0	0	Food must be offered every day, once a day	2	It is important, for the health of dogs, that the bowls are cleaned frequently to avoid accumulation of mud or dirt.	1	It is necessary to have a house or shelter for the dog to protect itself	1	Soft surface like mattress or carpet, Cement, Grass	1	0	3	0	5		0	The dog cannot be tied to a rope or chain	1	I do not know how to answer	5	The space must be large enough to allow free movement	1
2021-09-01 15:06:48	Yes, I agree to participate in the research	54		Feminine	4	White	1	Alagoas	Maceio	Postgraduate	8	From 10 to 20 minimum wages (R$11,000.00 to R$22,000.00)	4	Yes	1	One	1		0	Water must always be freely available	1	It must be fresh, clean and drinkable	1	Feed, natural diet made at home	1	2	0	0	0	Food must be freely available throughout the day	0	It is important, for the health of dogs, that the bowls are cleaned frequently to avoid accumulation of mud or dirt.	1	It is necessary to have a house or shelter for the dog to protect itself	1	Soft surface like mattress or rug	1	0	0	0	0		0	The dog cannot be tied to a rope or chain	1	The dog cannot remain trapped in these places	1	The space must be large enough to allow free movement	1
2021-09-01 15:07:34	Yes, I agree to participate in the research	32		Feminine	4	White	1	Rio grande do sul	Santo antonio da patrulha	Postgraduate	8	From 4 to 10 minimum wages (R$4,400.00 to R$11,000.00)	3	Yes	1	1	1		0	Water must always be freely available	1	It must be fresh, clean and drinkable	1	Feed, natural diet made at home	1	2	0	0	0	Food must be freely available throughout the day	0	It is important, for the health of dogs, that the bowls are cleaned frequently to avoid accumulation of mud or dirt.	1	It is necessary to have a house or shelter for the dog to protect itself	1	Soft surface like mattress or rug	1	0	0	0	0		0	The dog can be tied to a rope or chain for a period of time, as long as it is released at night or walked to move around.	2	The dog can be trapped during the day and night, as long as it takes walks to move around	2	The space must be large enough to allow free movement	1
2021-09-01 15:13:24	Yes, I agree to participate in the research	Carla		Feminine	4	White	1	DF	Brasília	Postgraduate	8	I prefer not to inform	6	Yes	1	1	1	Yes	0	Water must always be freely available	1	It must be fresh, clean and drinkable	1	Feed	1	0	0	0	0	Food must be offered every day, at least twice a day.	3	It is important, for the health of dogs, that the bowls are cleaned frequently to avoid accumulation of mud or dirt.	1	It is necessary to have a house or shelter for the dog to protect itself	1	Soft surface like mattress or rug	1	0	0	0	0		0	The dog cannot be tied to a rope or chain	1	The dog cannot remain trapped in these places	1	The space may be limited, but it should at least allow the dog to move around and take short runs.	2
2021-09-01 15:19:52	Yes, I agree to participate in the research	37		Feminine	4	Brown	2	SP	Santa Fé do Sul	Postgraduate	8	From 10 to 20 minimum wages (R$11,000.00 to R$22,000.00)	4	Yes	1	1	1		0	Water must always be freely available	1	It must be fresh, clean and drinkable	1	Feed	1	0	0	0	0	Food must be offered every day, at least twice a day.	3	It is important, for the health of dogs, that the bowls are cleaned frequently to avoid accumulation of mud or dirt.	1	It is necessary to have a house or shelter for the dog to protect itself	1	Soft surface like mattress or rug	1	0	0	0	0		0	The dog can be tied to a rope or chain for a period of time, as long as it is released at night or walked to move around.	2	The dog may be trapped during the day but released at night.	3	The space may be limited, but it should at least allow the dog to move around and take short runs.	2
2021-09-01 15:21:13	Yes, I agree to participate in the research	77		Masculine	4	White	1	PARAÍBA	CAMPINA GRANDE	Complete higher education	7	From 4 to 10 minimum wages (R$4,400.00 to R$11,000.00)	3	Yes	1	Three	3	Yes	0	Water must always be freely available	1	It must be fresh, clean and drinkable	1	Feed	1	0	0	0	0	Food must be offered every day, once a day	2	It is important, for the health of dogs, that the bowls are cleaned frequently to avoid accumulation of mud or dirt.	1	It is necessary to have a house or shelter for the dog to protect itself	1	Soft surface like mattress or rug	1	0	0	0	0		0	The dog cannot be tied to a rope or chain	1	The dog cannot remain trapped in these places	1	The space must be large enough to allow free movement	1
2021-09-01 15:34:01	Yes, I agree to participate in the research	47		Feminine	4	White	1	São Paulo	São José do Rio Preto	Postgraduate	8	From 4 to 10 minimum wages (R$4,400.00 to R$11,000.00)	3	Yes	1	2	2		0	Water must always be freely available	1	It must be fresh, clean and drinkable	1	Feed	1	0	0	0	0	Food must be freely available throughout the day	0	It is important, for the health of dogs, that the bowls are cleaned frequently to avoid accumulation of mud or dirt.	1	It is necessary to have a house or shelter for the dog to protect itself	1	Soft surface like mattress or rug	1	0	0	0	0		0	The dog cannot be tied to a rope or chain	1	The dog cannot remain trapped in these places	1	The space may be limited, but it should at least allow the dog to move around and take short runs.	2
2021-09-01 15:43:09	Yes, I agree to participate in the research	42		Feminine	4	White	1	Sp	Sao jose do rio preto	Complete higher education	7	I prefer not to inform	6	Yes	1	1	1	Yes	0	Water must always be freely available	1	It must be fresh, clean and drinkable	1	Feed	1	0	0	0	0	Food must be offered every day, at least twice a day.	3	It is important, for the health of dogs, that the bowls are cleaned frequently to avoid accumulation of mud or dirt.	1	It is necessary to have a house or shelter for the dog to protect itself	1	Soft surface like mattress or rug	1	0	0	0	0		0	The dog cannot be tied to a rope or chain	1	The dog cannot remain trapped in these places	1	The space must be large enough to allow free movement	1
2021-09-01 16:46:10	Yes, I agree to participate in the research	50		Feminine	4	White	1	Mg	Contagem	Complete high school	5	From 2 to 4 minimum wages (R$2,200.00 to R$4,400.00)	2	Yes	1	1	1		0	Water must always be freely available	1	It must be fresh, clean and drinkable	1	Feed	1	0	0	0	0	Food must be offered every day, at least twice a day.	3	It is important, for the health of dogs, that the bowls are cleaned frequently to avoid accumulation of mud or dirt.	1	It is necessary to have a house or shelter for the dog to protect itself	1	Terra	0	0	0	4	0		0	The dog cannot be tied to a rope or chain	1	The dog may be trapped during the day but released at night.	3	The space may be limited, but it should at least allow the dog to move around and take short runs.	2
2021-09-01 17:06:15	Yes, I agree to participate in the research	65		Feminine	4	White	1	DF	Sobradinho	Complete high school	5	Up to 2 minimum wages (R$2,200.00)	1	Yes	1	3	3		0	Water must always be freely available	1	It must be fresh, clean and drinkable	1	Feed, Food scraps	1	0	3	0	0	Food must be offered every day, at least twice a day.	3	It is important, for the health of dogs, that the bowls are cleaned frequently to avoid accumulation of mud or dirt.	1	It is necessary to have a house or shelter for the dog to protect itself	1	Soft surface like mattress or rug	1	0	0	0	0		0	The dog cannot be tied to a rope or chain	1	The dog may be trapped during the day but released at night.	3	The space must be large enough to allow free movement	1
2021-09-01 20:38:25	Yes, I agree to participate in the research	39		Feminine	4	Brown	2	Minas gerais	Uberlândia	Postgraduate	8	From 10 to 20 minimum wages (R$11,000.00 to R$22,000.00)	4	No	0			Yes	1	Water must always be freely available	1	It must be fresh, clean and drinkable	1	Feed, natural diet made at home	1	2	0	0	0	Food must be offered every day, at least twice a day.	3	It is important, for the health of dogs, that the bowls are cleaned frequently to avoid accumulation of mud or dirt.	1	It is necessary to have a house or shelter for the dog to protect itself	1	Soft surface like mattress or carpet, Cardboard	1	2	0	0	0		0	The dog cannot be tied to a rope or chain	1	The dog cannot remain trapped in these places	1	The space may be limited, but it should at least allow the dog to move around and take short runs.	2
2021-09-02 07:01:42	Yes, I agree to participate in the research	43		Feminine	4	White	1	SP	Socorro	Postgraduate	8	I prefer not to inform	6	Yes	1	3	3		0	Water must always be freely available	1	It must be fresh, clean and drinkable	1	Feed, natural diet made at home	1	2	0	0	0	Food must be offered every day, at least twice a day.	3	It is important, for the health of dogs, that the bowls are cleaned frequently to avoid accumulation of mud or dirt.	1	It is necessary to have a house or shelter for the dog to protect itself	1	Soft surface like mattress or carpet, Cardboard, Grass	1	2	3	0	0		0	The dog cannot be tied to a rope or chain	1	The dog can be trapped during the day and night, as long as it takes walks to move around	2	The space may be limited, but it should at least allow the dog to move around and take short runs.	2
2021-09-02 08:07:16	Yes, I agree to participate in the research	57		Feminine	4	White	1	Minas Gerais	Sao Goncalo do Para	Complete higher education	7	Up to 2 minimum wages (R$2,200.00)	1	Yes	1	7	7	Yes	0	Water must always be freely available	1	It must be fresh, clean and drinkable	1	Feed, Food scraps	1	0	3	0	0	Food must be offered every day, at least twice a day.	3	It is important, for the health of dogs, that the bowls are cleaned frequently to avoid accumulation of mud or dirt.	1	It is necessary to have a house or shelter for the dog to protect itself	1	Soft surface like mattress or carpet, Cardboard	1	2	0	0	0		0	The dog can be tied to a rope or chain for a period of time, as long as it is released at night or walked to move around.	2	The dog can be trapped during the day and night, as long as it takes walks to move around	2	The space may be limited, but it should at least allow the dog to move around and take short runs.	2
2021-09-02 17:13:19	Yes, I agree to participate in the research	60		Feminine	4	Brown	2	MINAS GERAIS	BELO HORIZONTE	Complete higher education	7	From 4 to 10 minimum wages (R$4,400.00 to R$11,000.00)	3	No	0			Yes	1	Water must always be freely available	1	It must be fresh, clean and drinkable	1	Feed	1	0	0	0	0	Food must be freely available throughout the day	0	It is important, for the health of dogs, that the bowls are cleaned frequently to avoid accumulation of mud or dirt.	1	It is necessary to have a house or shelter for the dog to protect itself	1	Soft surface like mattress or rug	1	0	0	0	0		0	The dog cannot be tied to a rope or chain	1	The dog cannot remain trapped in these places	1	The space must be large enough to allow free movement	1
2021-09-03 13:04:12	Yes, I agree to participate in the research	42		Masculine	4	Brown	2	MG	Itabirito	Postgraduate	8	From 4 to 10 minimum wages (R$4,400.00 to R$11,000.00)	3	Yes	1	2	2	Yes	0	Water must always be freely available	1	It must be fresh, clean and drinkable	1	Feed	1	0	0	0	0	Food must be offered every day, at least twice a day.	3	It is important, for the health of dogs, that the bowls are cleaned frequently to avoid accumulation of mud or dirt.	1	It is necessary to have a house or shelter for the dog to protect itself	1	Soft surface like mattress or rug	1	0	0	0	0		0	The dog can be tied to a rope or chain for a period of time, as long as it is released at night or walked to move around.	2	The dog can be trapped during the day and night, as long as it takes walks to move around	2	The space must be large enough to allow free movement	1
2021-09-03 13:19:30	Yes, I agree to participate in the research	47		Feminine	4	I prefer not to inform	6	MG	Itabirito	Incomplete higher education	6	From 10 to 20 minimum wages (R$11,000.00 to R$22,000.00)	4	Yes	1	5 dogs	5		0	Water must always be freely available	1	It must be fresh, clean and drinkable	1	Feed, natural diet made at home	1	2	0	0	0	Food must be offered every day, at least twice a day.	3	It is important, for the health of dogs, that the bowls are cleaned frequently to avoid accumulation of mud or dirt.	1	It is necessary to have a house or shelter for the dog to protect itself	1	Soft surface like mattress or rug	1	0	0	0	0		0	The dog cannot be tied to a rope or chain	1	The dog cannot remain trapped in these places	1	The space may be limited, but it should at least allow the dog to move around and take short runs.	2
2021-09-03 23:31:34	Yes, I agree to participate in the research	23		Feminine	4	Black	3	Minas Gerais	Itabirito	Incomplete higher education	6	From 2 to 4 minimum wages (R$2,200.00 to R$4,400.00)	2	Yes	1	3	3		0	Water must always be freely available	1	It must be fresh, clean and drinkable	1	Feed	1	0	0	0	0	Food must be offered every day, at least twice a day.	3	It is important, for the health of dogs, that the bowls are cleaned frequently to avoid accumulation of mud or dirt.	1	It is necessary to have a house or shelter for the dog to protect itself	1	Soft surface like mattress or carpet, Cardboard, Grass	1	2	3	0	0		0	I do not know how to answer	4	I do not know how to answer	5	The space may be limited, but it should at least allow the dog to move around and take short runs.	2
2021-09-05 11:48:49	Yes, I agree to participate in the research	40		Feminine	4	White	1	Santa Catarina	São José	Postgraduate	8	From 4 to 10 minimum wages (R$4,400.00 to R$11,000.00)	3	Yes	1	One	1	Yes	0	Water must always be freely available	1	It must be fresh, clean and drinkable	1	Feed, natural diet made at home	1	2	0	0	0	Food must be freely available throughout the day	0	It is important, for the health of dogs, that the bowls are cleaned frequently to avoid accumulation of mud or dirt.	1	It is necessary to have a house or shelter for the dog to protect itself	1	Soft surface like mattress or rug	1	0	0	0	0		0	The dog cannot be tied to a rope or chain	1	The dog cannot remain trapped in these places	1	The space must be large enough to allow free movement	1
2021-09-06 18:17:22	Yes, I agree to participate in the research	50		Masculine	4	White	1	São Paulo	Jaguariúna	Postgraduate	8	From 10 to 20 minimum wages (R$11,000.00 to R$22,000.00)	4	No	0			Yes	1	Water must always be freely available	1	It must be fresh, clean and drinkable	1	Feed	1	0	0	0	0	Food must be offered every day, at least twice a day.	3	It is important, for the health of dogs, that the bowls are cleaned frequently to avoid accumulation of mud or dirt.	1	It is necessary to have a house or shelter for the dog to protect itself	1	Soft surface like mattress or carpet, Grass	1	0	3	0	0		0	The dog can be tied to a rope or chain for a period of time, as long as it is released at night or walked to move around.	2	The dog can be trapped during the day and night, as long as it takes walks to move around	2	The space must be large enough to allow free movement	1
2021-09-06 22:52:04	Yes, I agree to participate in the research	37		Feminine	4	White	1	Rio Grande do Sul	Passo Fundo	Postgraduate	8	From 10 to 20 minimum wages (R$11,000.00 to R$22,000.00)	4	Yes	1	2	2	Yes	0	Water must always be freely available	1	It must be fresh, clean and drinkable	1	Feed, natural diet made at home	1	2	0	0	0	Food must be offered every day, at least twice a day.	3	It is important, for the health of dogs, that the bowls are cleaned frequently to avoid accumulation of mud or dirt.	1	It is necessary to have a house or shelter for the dog to protect itself	1	Soft surface like mattress or rug	1	0	0	0	0		0	The dog cannot be tied to a rope or chain	1	The dog cannot remain trapped in these places	1	The space may be limited, but it should at least allow the dog to move around and take short runs.	2
2021-09-08 06:14:32	Yes, I agree to participate in the research	28		Feminine	4	White	1	São Paulo	São Paulo	Incomplete higher education	6	From 4 to 10 minimum wages (R$4,400.00 to R$11,000.00)	3	Yes	1	3	3		0	Water must always be freely available	1	It must be fresh, clean and drinkable	1	Feed, natural diet made at home	1	2	0	0	0	Food must be offered every day, at least twice a day.	3	It is important, for the health of dogs, that the bowls are cleaned frequently to avoid accumulation of mud or dirt.	1	It is necessary to have a house or shelter for the dog to protect itself	1	Soft surface like mattress or rug	1	0	0	0	0		0	The dog cannot be tied to a rope or chain	1	The dog cannot remain trapped in these places	1	The space must be large enough to allow free movement	1
2021-09-10 15:43:21	Yes, I agree to participate in the research	26		Feminine	4	White	1	Mg	Estiva	Incomplete higher education	6	From 4 to 10 minimum wages (R$4,400.00 to R$11,000.00)	3	Yes	1	5	5		0	Water must always be freely available	1	It must be fresh, clean and drinkable	1	Feed	1	0	0	0	0	Food must be offered every day, at least twice a day.	3	It is important, for the health of dogs, that the bowls are cleaned frequently to avoid accumulation of mud or dirt.	1	It is necessary to have a house or shelter for the dog to protect itself	1	Soft surface like mattress or rug	1	0	0	0	0		0	The dog cannot be tied to a rope or chain	1	The dog cannot remain trapped in these places	1	The space must be large enough to allow free movement	1
2021-09-11 12:31:49	Yes, I agree to participate in the research	63		Feminine	4	Brown	2	MG	Belo Horizonte	Complete higher education	7	From 4 to 10 minimum wages (R$4,400.00 to R$11,000.00)	3	Yes	1	01	1		0	Water must always be freely available	1	It must be fresh, clean and drinkable	1	Feed, natural diet made at home	1	2	0	0	0	Food must be offered every day, at least twice a day.	3	It is important, for the health of dogs, that the bowls are cleaned frequently to avoid accumulation of mud or dirt.	1	It is necessary to have a house or shelter for the dog to protect itself	1	Soft surface like mattress or carpet, Cardboard	1	2	0	0	0		0	The dog cannot be tied to a rope or chain	1	The dog can be trapped during the day and night, as long as it takes walks to move around	2	The space may be limited, but it should at least allow the dog to move around and take short runs.	2
2021-09-12 10:43:31	Yes, I agree to participate in the research	64		Feminine	4	White	1	Ceará	Fortaleza	Postgraduate	8	From 4 to 10 minimum wages (R$4,400.00 to R$11,000.00)	3	Yes	1	4	4	Yes	0	Water must always be freely available	1	It must be fresh, clean and drinkable	1	Feed, natural diet made at home	1	2	0	0	0	Food must be offered every day, at least twice a day.	3	It is important, for the health of dogs, that the bowls are cleaned frequently to avoid accumulation of mud or dirt.	1	It is necessary to have a house or shelter for the dog to protect itself	1	Soft surface like mattress or carpet, Cardboard	1	2	0	0	0		0	The dog cannot be tied to a rope or chain	1	The dog cannot remain trapped in these places	1	The space may be limited, but it should at least allow the dog to move around and take short runs.	2
2021-09-15 22:33:37	Yes, I agree to participate in the research	29		Feminine	4	White	1	Minas Gerais	Divinópolis	Incomplete higher education	6	Up to 2 minimum wages (R$2,200.00)	1	No	0			Yes	1	Water must always be freely available	1	It must be fresh, clean and drinkable	1	Feed, natural diet made at home	1	2	0	0	0	Food must be offered every day, at least twice a day.	3	It is important, for the health of dogs, that the bowls are cleaned frequently to avoid accumulation of mud or dirt.	1	It is necessary to have a house or shelter for the dog to protect itself	1	Soft surface like mattress or rug	1	0	0	0	0		0	The dog cannot be tied to a rope or chain	1	The dog may be trapped during the day but released at night.	3	The space may be limited, but it should at least allow the dog to move around and take short runs.	2
2021-09-18 20:05:18	Yes, I agree to participate in the research	26		Masculine	4	White	1	Minas Gerais	Conselheiro Lafaiete	Complete higher education	7	From 2 to 4 minimum wages (R$2,200.00 to R$4,400.00)	2	Yes	1	2	2		0	Water must always be freely available	1	It must be fresh, clean and drinkable	1	Feed	1	0	0	0	0	Food must be offered every day, at least twice a day.	3	It is important, for the health of dogs, that the bowls are cleaned frequently to avoid accumulation of mud or dirt.	1	It is necessary to have a house or shelter for the dog to protect itself	1	Soft surface like mattress or rug	1	0	0	0	0		0	The dog cannot be tied to a rope or chain	1	The dog can be trapped during the day and night, as long as it takes walks to move around	2	The space must be large enough to allow free movement	1
2021-09-20 12:27:05	Yes, I agree to participate in the research	35		Masculine	4	White	1	MG	BH	Postgraduate	8	From 4 to 10 minimum wages (R$4,400.00 to R$11,000.00)	3	No	0			Yes	1	Water must always be freely available	1	It must be fresh, clean and drinkable	1	Feed	1	0	0	0	0	Food must be offered every day, at least twice a day.	3	It is important, for the health of dogs, that the bowls are cleaned frequently to avoid accumulation of mud or dirt.	1	It is necessary to have a house or shelter for the dog to protect itself	1	I do not know how to answer	0	0	0	0	0		7	The dog can be tied to a rope or chain for a period of time, as long as it is released at night or walked to move around.	2	The dog can be trapped during the day and night, as long as it takes walks to move around	2	The size of the place where the dog stays is not important and can be small and limited.	3
2021-09-20 12:30:24	Yes, I agree to participate in the research	30		Feminine	4	White	1	Minas Gerais	Belo Horizonte	Postgraduate	8	From 4 to 10 minimum wages (R$4,400.00 to R$11,000.00)	3	Yes	1	1	1		0	Water must always be freely available	1	It must be fresh, clean and drinkable	1	Feed, natural diet made at home	1	2	0	0	0	Food must be offered every day, at least twice a day.	3	It is important, for the health of dogs, that the bowls are cleaned frequently to avoid accumulation of mud or dirt.	1	It is necessary to have a house or shelter for the dog to protect itself	1	Todos estão disponíveis, mas a preferência dele varia conforme a temperatura	0	0	0	0	0		0	The dog cannot be tied to a rope or chain	1	The dog cannot remain trapped in these places	1	The space may be limited, but it should at least allow the dog to move around and take short runs.	2
2021-09-20 13:02:48	Yes, I agree to participate in the research	49		Feminine	4	White	1	Minas Gerais	Belo Horizonte	Postgraduate	8	From 2 to 4 minimum wages (R$2,200.00 to R$4,400.00)	2	No	0			No	2	Water must always be freely available	1	It must be fresh, clean and drinkable	1	Feed, natural diet made at home	1	2	0	0	0	Food must be offered every day, at least twice a day.	3	It is important, for the health of dogs, that the bowls are cleaned frequently to avoid accumulation of mud or dirt.	1	It is necessary to have a house or shelter for the dog to protect itself	1	Soft surface like mattress or rug	1	0	0	0	0		0	The dog can be tied to a rope or chain for a period of time, as long as it is released at night or walked to move around.	2	The dog can be trapped during the day and night, as long as it takes walks to move around	2	The space must be large enough to allow free movement	1
2021-09-21 14:16:20	Yes, I agree to participate in the research	59		Masculine	4	Brown	2	Minas Gerais	Belo Horizonte	Postgraduate	8	From 10 to 20 minimum wages (R$11,000.00 to R$22,000.00)	4	Yes	1	1	1		0	Water must always be freely available	1	It must be fresh, clean and drinkable	1	Food, My dog loves raw vegetables	1	0	0	0	0	Food must be offered every day, at least twice a day.	3	It is important, for the health of dogs, that the bowls are cleaned frequently to avoid accumulation of mud or dirt.	1	It is necessary to have a house or shelter for the dog to protect itself	1	Soft surface like mattress or carpet, Cardboard	1	2	0	0	0		0	The dog cannot be tied to a rope or chain	1	The dog may be trapped during the day but released at night.	3	The space may be limited, but it should at least allow the dog to move around and take short runs.	2
2021-09-21 16:35:39	Yes, I agree to participate in the research	43		Masculine	4	Brown	2	MG	BELO HORIZONTE	Postgraduate	8	From 4 to 10 minimum wages (R$4,400.00 to R$11,000.00)	3	Yes	1	01	1	Yes	0	Water must always be freely available	1	It must be fresh, clean and drinkable	1	Feed, fresh fruits and vegetables	1	0	0	0	0	Food must be offered every day, at least twice a day.	3	It is important, for the health of dogs, that the bowls are cleaned frequently to avoid accumulation of mud or dirt.	1	It is necessary to have a house or shelter for the dog to protect itself	1	Soft surface like mattress or rug	1	0	0	0	0		0	The dog cannot be tied to a rope or chain	1	The dog cannot remain trapped in these places	1	The space must be large enough to allow free movement	1
2021-09-21 17:43:27	Yes, I agree to participate in the research	40		Masculine	4	White	1	Minas Gerais	Belo Horizonte	Postgraduate	8	From 2 to 4 minimum wages (R$2,200.00 to R$4,400.00)	2	Yes	1	1	1	Yes	0	Water must always be freely available	1	It must be fresh, clean and drinkable	1	Feed	1	0	0	0	0	Food must be freely available throughout the day	0	It is important, for the health of dogs, that the bowls are cleaned frequently to avoid accumulation of mud or dirt.	1	It is necessary to have a house or shelter for the dog to protect itself	1	Soft surface like mattress or rug	1	0	0	0	0		0	The dog cannot be tied to a rope or chain	1	The dog cannot remain trapped in these places	1	The space must be large enough to allow free movement	1
2021-09-21 17:46:13	Yes, I agree to participate in the research	39		Feminine	4	White	1	Acre	Rio Branco	Postgraduate	8	From 10 to 20 minimum wages (R$11,000.00 to R$22,000.00)	4	Yes	1	2	2		0	Water must always be freely available	1	It must be fresh, clean and drinkable	1	Food, leftover food, that "extra" of young meat that the owner insists on giving sometimes...	1	0	3	0	0	Food must be freely available throughout the day	0	It is important, for the health of dogs, that the bowls are cleaned frequently to avoid accumulation of mud or dirt.	1	It is necessary to have a house or shelter for the dog to protect itself	1	Soft surface like mattress or rug	1	0	0	0	0		0	The dog cannot be tied to a rope or chain	1	The dog cannot remain trapped in these places	1	The space must be large enough to allow free movement	1
2021-09-21 17:46:48	Yes, I agree to participate in the research	35		Feminine	4	White	1	Minas Gerais	Belo Horizonte	Postgraduate	8	From 4 to 10 minimum wages (R$4,400.00 to R$11,000.00)	3	Yes	1	1	1	Yes	0	Water must always be freely available	1	It must be fresh, clean and drinkable	1	Feed, Natural diet with nutritional support	1	0	0	0	0	Food must be offered every day, at least twice a day.	3	It is important, for the health of dogs, that the bowls are cleaned frequently to avoid accumulation of mud or dirt.	1	It is necessary to have a house or shelter for the dog to protect itself	1	Soft surface like mattress or rug	1	0	0	0	0		0	The dog cannot be tied to a rope or chain	1	The dog cannot remain trapped in these places	1	The space may be limited, but it should at least allow the dog to move around and take short runs.	2
2021-09-21 17:54:41	Yes, I agree to participate in the research	36		Feminine	4	White	1	MG	Curvelo	Postgraduate	8	From 4 to 10 minimum wages (R$4,400.00 to R$11,000.00)	3	Yes	1	1	1		0	Water must always be freely available	1	It must be fresh, clean and drinkable	1	Feed	1	0	0	0	0	Food must be offered every day, at least twice a day.	3	It is important, for the health of dogs, that the bowls are cleaned frequently to avoid accumulation of mud or dirt.	1	It is necessary to have a house or shelter for the dog to protect itself	1	Soft surface like mattress or rug	1	0	0	0	0		0	The dog cannot be tied to a rope or chain	1	The dog can be trapped during the day and night, as long as it takes walks to move around	2	The space must be large enough to allow free movement	1
2021-09-21 17:57:23	Yes, I agree to participate in the research	61		Feminine	4	White	1	Minas Gerais	Belo Horizonte	Postgraduate	8	I prefer not to inform	6	No	0			Yes	1	Water must always be freely available	1	It does not need to be clean and drinkable, as it can be, for example, from rain	2	Feed	1	0	0	0	0	Food must be offered every day, at least twice a day.	3	It is important, for the health of dogs, that the bowls are cleaned frequently to avoid accumulation of mud or dirt.	1	It is necessary to have a house or shelter for the dog to protect itself	1	Soft surface like mattress or carpet, Cardboard	1	2	0	0	0		0	The dog can be tied to a rope or chain for a period of time, as long as it is released at night or walked to move around.	2	The dog can be trapped during the day and night, as long as it takes walks to move around	2	The space may be limited, but it should at least allow the dog to move around and take short runs.	2
2021-09-21 18:15:34	Yes, I agree to participate in the research	44		Feminine	4	White	1	MG	Nova Lima	Postgraduate	8	From 10 to 20 minimum wages (R$11,000.00 to R$22,000.00)	4	Yes	1	4	4		0	Water must always be freely available	1	It must be fresh, clean and drinkable	1	Feed	1	0	0	0	0	Food must be offered every day, at least twice a day.	3	It is important, for the health of dogs, that the bowls are cleaned when they are already full of dirt, food remains, or bad smells.	2	It is necessary to have a house or shelter for the dog to protect itself	1	Terra, Grama, Madeira	0	0	3	4	0		0	The dog cannot be tied to a rope or chain	1	The dog cannot remain trapped in these places	1	The space must be large enough to allow free movement	1
2021-09-21 18:17:53	Yes, I agree to participate in the research	40		Feminine	4	White	1	MG	Conselheiro Lafaiete	Postgraduate	8	From 4 to 10 minimum wages (R$4,400.00 to R$11,000.00)	3	Yes	1	3	3		0	Water must always be freely available	1	It must be fresh, clean and drinkable	1	Feed	1	0	0	0	0	Food must be offered every day, at least twice a day.	3	It is important, for the health of dogs, that the bowls are cleaned frequently to avoid accumulation of mud or dirt.	1	It is necessary to have a house or shelter for the dog to protect itself	1	Soft surface like mattress or rug	1	0	0	0	0		0	The dog cannot be tied to a rope or chain	1	The dog cannot remain trapped in these places	1	The space must be large enough to allow free movement	1
2021-09-21 18:23:30	Yes, I agree to participate in the research	27		Feminine	4	Brown	2	Minas Gerais	Belo Horizonte	Complete higher education	7	Up to 2 minimum wages (R$2,200.00)	1	Yes	1	One	1		0	Water must always be freely available	1	It must be fresh, clean and drinkable	1	Feed	1	0	0	0	0	Food must be offered every day, at least twice a day.	3	It is important, for the health of dogs, that the bowls are cleaned frequently to avoid accumulation of mud or dirt.	1	It is necessary to have a house or shelter for the dog to protect itself	1	Soil, Grass, Soft surface like mattress or carpet, Cardboard, Cement	1	2	3	4	5		0	The dog can be tied to a rope or chain for a period of time, as long as it is released at night or walked to move around.	2	The dog may be trapped during the day but released at night.	3	The space must be large enough to allow free movement	1
2021-09-21 18:25:10	Yes, I agree to participate in the research	28		Feminine	4	Brown	2	Minas Gerais	Pedro Leopoldo	Complete higher education	7	From 4 to 10 minimum wages (R$4,400.00 to R$11,000.00)	3	Yes	1	2	2		0	Water must always be freely available	1	It must be fresh, clean and drinkable	1	Natural diet made at home, Feed	1	2	0	0	0	Food must be offered every day, at least twice a day.	3	It is important, for the health of dogs, that the bowls are cleaned frequently to avoid accumulation of mud or dirt.	1	It is necessary to have a house or shelter for the dog to protect itself	1	Soft surface like mattress or rug	1	0	0	0	0		0	The dog cannot be tied to a rope or chain	1	The dog cannot remain trapped in these places	1	The space must be large enough to allow free movement	1
2021-09-21 18:35:47	Yes, I agree to participate in the research	48		Masculine	4	Brown	2	Minas Gerais	Araxá	Postgraduate	8	From 10 to 20 minimum wages (R$11,000.00 to R$22,000.00)	4	Yes	1	4	4	Yes	0	Water must always be freely available	1	It must be fresh, clean and drinkable	1	Feed	1	0	0	0	0	Food must be freely available throughout the day	0	It is important, for the health of dogs, that the bowls are cleaned frequently to avoid accumulation of mud or dirt.	1	It is necessary to have a house or shelter for the dog to protect itself	1	Soft surface like mattress or carpet, Cardboard	1	2	0	0	0		0	The dog cannot be tied to a rope or chain	1	The dog may be trapped during the day but released at night.	3	The space must be large enough to allow free movement	1
2021-09-21 18:38:27	Yes, I agree to participate in the research	30		Feminine	4	Brown	2	MG	Belo Horizonte	Complete higher education	7	From 4 to 10 minimum wages (R$4,400.00 to R$11,000.00)	3	No	0			Yes	1	Water must always be freely available	1	It must be fresh, clean and drinkable	1	Natural diet made at home, Feed	1	2	0	0	0	Food must be offered every day, at least twice a day.	3	It is important, for the health of dogs, that the bowls are cleaned frequently to avoid accumulation of mud or dirt.	1	It is necessary to have a house or shelter for the dog to protect itself	1	Soft surface like mattress or rug	1	0	0	0	0		0	The dog cannot be tied to a rope or chain	1	The dog cannot remain trapped in these places	1	The space must be large enough to allow free movement	1
2021-09-21 18:39:46	Yes, I agree to participate in the research	20		Feminine	4	White	1	Minas Gerais	Contagem	Incomplete higher education	6	Up to 2 minimum wages (R$2,200.00)	1	No	0			Yes	1	Water must always be freely available	1	It must be fresh, clean and drinkable	1	Natural diet made at home, Feed	1	2	0	0	0	Food must be offered every day, at least twice a day.	3	It is important, for the health of dogs, that the bowls are cleaned frequently to avoid accumulation of mud or dirt.	1	It is necessary to have a house or shelter for the dog to protect itself	1	Grass, Soft surface such as mattress or carpet	1	0	3	0	0		0	The dog cannot be tied to a rope or chain	1	The dog cannot remain trapped in these places	1	The space may be limited, but it should at least allow the dog to move around and take short runs.	2
2021-09-21 18:40:45	Yes, I agree to participate in the research	32		Feminine	4	Black	3	Minas Gerais	Ribeirão das Neves	Incomplete higher education	6	From 2 to 4 minimum wages (R$2,200.00 to R$4,400.00)	2	Yes	1	11	11	Yes	0	Water must always be freely available	1	It must be fresh, clean and drinkable	1	Feed	1	0	0	0	0	Food must be offered every day, at least twice a day.	3	It is important, for the health of dogs, that the bowls are cleaned frequently to avoid accumulation of mud or dirt.	1	It is necessary to have a house or shelter for the dog to protect itself	1	Soft surface like mattress or rug	1	0	0	0	0		0	The dog cannot be tied to a rope or chain	1	The dog may be trapped during the day but released at night.	3	The space must be large enough to allow free movement	1
2021-09-21 19:01:39	Yes, I agree to participate in the research	31		Feminine	4	Brown	2	Mg	Vespasiano	Complete higher education	7	Up to 2 minimum wages (R$2,200.00)	1	Yes	1	1	1	Yes	0	Water must always be freely available	1	It must be fresh, clean and drinkable	1	Feed	1	0	0	0	0	Food must be freely available throughout the day	0	It is important, for the health of dogs, that the bowls are cleaned frequently to avoid accumulation of mud or dirt.	1	It is necessary to have a house or shelter for the dog to protect itself	1	Soft surface like mattress or rug	1	0	0	0	0		0	The dog cannot be tied to a rope or chain	1	The dog may be trapped during the day but released at night.	3	The space may be limited, but it should at least allow the dog to move around and take short runs.	2
2021-09-21 19:01:55	Yes, I agree to participate in the research	35		Feminine	4	White	1	Minas Gerais	Belo Horizonte	Postgraduate	8	From 10 to 20 minimum wages (R$11,000.00 to R$22,000.00)	4	Yes	1	2	2		0	Water must always be freely available	1	It must be fresh, clean and drinkable	1	Natural diet made at home, Feed	1	2	0	0	0	Food must be offered every day, at least twice a day.	3	It is important, for the health of dogs, that the bowls are cleaned frequently to avoid accumulation of mud or dirt.	1	It is necessary to have a house or shelter for the dog to protect itself	1	Soft surface like mattress or rug	1	0	0	0	0		0	The dog cannot be tied to a rope or chain	1	The dog cannot remain trapped in these places	1	The space must be large enough to allow free movement	1
2021-09-21 19:18:55	Yes, I agree to participate in the research	22		Feminine	4	Brown	2	MG	Belo Horizonte	Incomplete higher education	6	From 2 to 4 minimum wages (R$2,200.00 to R$4,400.00)	2	Yes	1	1	1		0	Water must always be freely available	1	It must be fresh, clean and drinkable	1	Natural diet made at home, Feed	1	2	0	0	0	Food must be offered every day, at least twice a day.	3	It is important, for the health of dogs, that the bowls are cleaned when they are already full of dirt, food remains, or bad smells.	2	It is necessary to have a house or shelter for the dog to protect itself	1	Soft surface like mattress or rug	1	0	0	0	0		0	The dog cannot be tied to a rope or chain	1	The dog cannot remain trapped in these places	1	The space must be large enough to allow free movement	1
2021-09-21 19:20:59	Yes, I agree to participate in the research	36		Feminine	4	I prefer not to inform	6	Minas Gerais	Belo Horizonte	Complete higher education	7	Up to 2 minimum wages (R$2,200.00)	1	Yes	1	1	1		0	Water must always be freely available	1	It must be fresh, clean and drinkable	1	Natural diet made at home, Feed	1	2	0	0	0	Food must be offered every day, at least twice a day.	3	It is important, for the health of dogs, that the bowls are cleaned frequently to avoid accumulation of mud or dirt.	1	It is necessary to have a house or shelter for the dog to protect itself	1	Soft surface like mattress or carpet, Cardboard	1	2	0	0	0		0	The dog can be tied to a rope or chain for a period of time, as long as it is released at night or walked to move around.	2	The dog can be trapped during the day and night, as long as it takes walks to move around	2	The space must be large enough to allow free movement	1
2021-09-21 19:24:42	Yes, I agree to participate in the research	Luciana Coutinho Cordeiro		Feminine	4	White	1	Minas gerais	Bh	Complete higher education	7	From 2 to 4 minimum wages (R$2,200.00 to R$4,400.00)	2	Yes	1	2	2	Yes	0	Water must always be freely available	1	It must be fresh, clean and drinkable	1	Feed	1	0	0	0	0	Food must be offered every day, at least twice a day.	3	It is important, for the health of dogs, that the bowls are cleaned frequently to avoid accumulation of mud or dirt.	1	It is necessary to have a house or shelter for the dog to protect itself	1	Soft surface like mattress or rug	1	0	0	0	0		0	The dog cannot be tied to a rope or chain	1	The dog cannot remain trapped in these places	1	The space must be large enough to allow free movement	1
2021-09-21 19:28:47	Yes, I agree to participate in the research	63		Feminine	4	White	1	MG	Belo Horizonte	Postgraduate	8	Above 20 minimum wages (>R$22,000.00)	5	Yes	1	1	1		0	Water must always be freely available	1	It must be fresh, clean and drinkable	1	Feed	1	0	0	0	0	Food must be freely available throughout the day	0	It is important, for the health of dogs, that the bowls are cleaned frequently to avoid accumulation of mud or dirt.	1	It is necessary to have a house or shelter for the dog to protect itself	1	Soft surface like mattress or rug	1	0	0	0	0		0	The dog cannot be tied to a rope or chain	1	The dog cannot remain trapped in these places	1	The space must be large enough to allow free movement	1
2021-09-21 19:38:23	Yes, I agree to participate in the research	29		Feminine	4	White	1	Minas Gerais	Contagem	Complete higher education	7	From 2 to 4 minimum wages (R$2,200.00 to R$4,400.00)	2	Yes	1	1	1	Yes	0	Water must always be freely available	1	It must be fresh, clean and drinkable	1	Feed	1	0	0	0	0	Food must be offered every day, once a day	2	It is important, for the health of dogs, that the bowls are cleaned frequently to avoid accumulation of mud or dirt.	1	It is necessary to have a house or shelter for the dog to protect itself	1	Soft surface like mattress or rug	1	0	0	0	0		0	The dog cannot be tied to a rope or chain	1	The dog cannot remain trapped in these places	1	The space must be large enough to allow free movement	1
2021-09-21 19:40:16	Yes, I agree to participate in the research	31		Feminine	4	Brown	2	MG	BH	Postgraduate	8	From 4 to 10 minimum wages (R$4,400.00 to R$11,000.00)	3	No	0			Yes	1	Water must always be freely available	1	It must be fresh, clean and drinkable	1	Feed	1	0	0	0	0	Food must be offered every day, at least twice a day.	3	It is important, for the health of dogs, that the bowls are cleaned frequently to avoid accumulation of mud or dirt.	1	It is necessary to have a house or shelter for the dog to protect itself	1	Soft surface like mattress or carpet, Cardboard	1	2	0	0	0		0	The dog can be tied to a rope or chain for a period of time, as long as it is released at night or walked to move around.	2	The dog can be trapped during the day and night, as long as it takes walks to move around	2	The space may be limited, but it should at least allow the dog to move around and take short runs.	2
2021-09-21 19:46:24	Yes, I agree to participate in the research	21		Feminine	4	White	1	Minas Gerais	Belo Horizonte	Complete high school	5	From 2 to 4 minimum wages (R$2,200.00 to R$4,400.00)	2	Yes	1	5	5		0	Water must always be freely available	1	It must be fresh, clean and drinkable	1	Feed	1	0	0	0	0	Food must be offered every day, at least twice a day.	3	It is important, for the health of dogs, that the bowls are cleaned frequently to avoid accumulation of mud or dirt.	1	It is necessary to have a house or shelter for the dog to protect itself	1	Soft surface like mattress or carpet, Cardboard	1	2	0	0	0		0	The dog cannot be tied to a rope or chain	1	The dog cannot remain trapped in these places	1	The space may be limited, but it should at least allow the dog to move around and take short runs.	2
2021-09-21 19:47:39	Yes, I agree to participate in the research	25		Feminine	4	Brown	2	Minas Gerais	Santa Luzia	Incomplete higher education	6	Up to 2 minimum wages (R$2,200.00)	1	No	0			Yes	1	Water must always be freely available	1	It must be fresh, clean and drinkable	1	Feed	1	0	0	0	0	Food must be offered every day, at least twice a day.	3	It is important, for the health of dogs, that the bowls are cleaned frequently to avoid accumulation of mud or dirt.	1	It is necessary to have a house or shelter for the dog to protect itself	1	Grass, Soft surface such as mattress or carpet	1	0	3	0	0		0	The dog cannot be tied to a rope or chain	1	I do not know how to answer	5	The space may be limited, but it should at least allow the dog to move around and take short runs.	2
2021-09-21 20:09:24	Yes, I agree to participate in the research	26		Feminine	4	Black	3	Minas Gerais.	Belo Horizonte.	Complete higher education	7	From 2 to 4 minimum wages (R$2,200.00 to R$4,400.00)	2	Yes	1	One	1		0	Water must always be freely available	1	It must be fresh, clean and drinkable	1	Natural diet made at home, Feed	1	2	0	0	0	Food must be offered every day, at least twice a day.	3	It is important, for the health of dogs, that the bowls are cleaned frequently to avoid accumulation of mud or dirt.	1	It is necessary to have a house or shelter for the dog to protect itself	1	Grass, Soft surface such as mattress or carpet	1	0	3	0	0		0	The dog cannot be tied to a rope or chain	1	The dog cannot remain trapped in these places	1	The space must be large enough to allow free movement	1
2021-09-21 20:12:50	Yes, I agree to participate in the research	44		Feminine	4	White	1	Minas Gerais	Belo Horizonte	Postgraduate	8	From 2 to 4 minimum wages (R$2,200.00 to R$4,400.00)	2	No	0			Yes	1	Water must always be freely available	1	It must be fresh, clean and drinkable	1	Feed	1	0	0	0	0	Food must be offered every day, at least twice a day.	3	It is important, for the health of dogs, that the bowls are cleaned frequently to avoid accumulation of mud or dirt.	1	It is necessary to have a house or shelter for the dog to protect itself	1	Soil, Grass, Soft surface like mattress or carpet	1	0	3	4	0		0	The dog cannot be tied to a rope or chain	1	I do not know how to answer	5	The space must be large enough to allow free movement	1
2021-09-21 20:13:18	Yes, I agree to participate in the research	18		Masculine	4	White	1	Minas Gerais	Juatuba	Complete high school	5	From 4 to 10 minimum wages (R$4,400.00 to R$11,000.00)	3	Yes	1	2	2		0	Water must always be freely available	1	It must be fresh, clean and drinkable	1	Natural diet made at home, Feed	1	2	0	0	0	Food must be offered every day, at least twice a day.	3	It is important, for the health of dogs, that the bowls are cleaned frequently to avoid accumulation of mud or dirt.	1	It is necessary to have a house or shelter for the dog to protect itself	1	Soil, Grass, Soft surface like mattress or carpet, Cardboard	1	2	3	4	0		0	The dog can be tied to a rope or chain for a period of time, as long as it is released at night or walked to move around.	2	The dog can be trapped during the day and night, as long as it takes walks to move around	2	The space may be limited, but it should at least allow the dog to move around and take short runs.	2
2021-09-21 20:27:58	Yes, I agree to participate in the research	41		Feminine	4	White	1	RJ	Miguel Pereira	Postgraduate	8	From 4 to 10 minimum wages (R$4,400.00 to R$11,000.00)	3	Yes	1	2	2	Yes	0	Water must always be freely available	1	It must be fresh, clean and drinkable	1	Feed	1	0	0	0	0	Food must be offered every day, at least twice a day.	3	It is important, for the health of dogs, that the bowls are cleaned frequently to avoid accumulation of mud or dirt.	1	It is necessary to have a house or shelter for the dog to protect itself	1	Soft surface like mattress or rug	1	0	0	0	0		0	The dog cannot be tied to a rope or chain	1	The dog cannot remain trapped in these places	1	The space must be large enough to allow free movement	1
2021-09-21 20:38:39	Yes, I agree to participate in the research	36		Masculine	4	White	1	MG	Santa Luzia	Postgraduate	8	From 4 to 10 minimum wages (R$4,400.00 to R$11,000.00)	3	Yes	1	4	4		0	Water must always be freely available	1	It must be fresh, clean and drinkable	1	Feed	1	0	0	0	0	Food must be offered every day, at least twice a day.	3	It is important, for the health of dogs, that the bowls are cleaned frequently to avoid accumulation of mud or dirt.	1	It is necessary to have a house or shelter for the dog to protect itself	1	Grass, soft surface like mattress or carpet, cardboard box	1	2	3	0	0		0	The dog can be tied to a rope or chain for a period of time, as long as it is released at night or walked to move around.	2	The dog can be trapped during the day and night, as long as it takes walks to move around	2	The space may be limited, but it should at least allow the dog to move around and take short runs.	2
2021-09-21 20:41:38	Yes, I agree to participate in the research	52		Feminine	4	White	1	Minas Gerais	Belo Horizonte	Postgraduate	8	From 2 to 4 minimum wages (R$2,200.00 to R$4,400.00)	2	Yes	1	1	1		0	Water must always be freely available	1	It must be fresh, clean and drinkable	1	Natural diet made at home, Feed	1	2	0	0	0	Food must be offered every day, at least twice a day.	3	It is important, for the health of dogs, that the bowls are cleaned frequently to avoid accumulation of mud or dirt.	1	It is necessary to have a house or shelter for the dog to protect itself	1	Soft surface like mattress or carpet, Cement	1	0	0	0	5		0	The dog cannot be tied to a rope or chain	1	The dog cannot remain trapped in these places	1	The space may be limited, but it should at least allow the dog to move around and take short runs.	2
[truncated: 886 more rows]
[truncated: 23 more columns]
